# Supplementary material for: High-Resolution Core Gene-Associated Multiple Nucleotide Polymorphism (cgMNP) Markers for Strain Identification in the Wine Cap Mushroom Stropharia rugosoannulata
Source: Microorganisms. 2025 Jul 17;13(7):1685. doi: 10.3390/microorganisms13071685 (PMC12298363; doi:10.3390/microorganisms13071685)
Supplement: Supplementary file 1 [file microorganisms-13-01685-s001.zip › microorganisms-3702243-supplementary.xlsx]

## Sheet: S1
Table S1: Basic information of whole-genome sequenced 105 Stropharia rugosoannulata strains. This table lists essential details of the Stropharia rugosoannulata strains used in the study, including strain identifiers, origins (cultivated or wild), and sequencing statistics.
Sample	Paired-end reads (M)	Read length	BaseSum (G)	GC(%)	Q20(%)	Q30(%)	Average_mapping_rate_of_reads	Mean_genome_coverage	Mean_depth	Source	Location	Color
01R0001	16.4233	150	2.46349	0.471559	0.989813	0.940592	0.972	0.9936	48.821	Cultivar	Shaanxi	brown
01R0002	18.0023	150	2.70035	0.47175	0.989548	0.939313	0.9721	0.9934	53.5262	Cultivar	Fujian	brown
01R0003	14.7457	150	2.21185	0.472745	0.986895	0.928019	0.9746	0.9795	43.8443	Wild	Fujian	brown
01R0004	16.4275	150	2.46412	0.455605	0.990256	0.942861	0.979	0.9808	47.6093	Wild	Fujian	brown
01R0005	21.5884	150	3.23826	0.465339	0.987834	0.934322	0.9697	0.9935	63.9239	Cultivar	Fujian	brown
01R0006	20.6999	150	3.10499	0.461467	0.989968	0.94462	0.975	0.9756	61.2502	Wild	Fujian	brown
01R0007	14.351	150	2.15266	0.464056	0.989664	0.940232	0.9726	0.9932	42.7155	Cultivar	Fujian	brown
01R0008	18.7727	150	2.8159	0.469047	0.990462	0.944168	0.9716	0.9934	55.8146	Cultivar	Fujian	brown
01R0009	16.0636	150	2.40954	0.469903	0.991104	0.947657	0.9541	0.9934	46.7761	Cultivar	Fujian	brown
01R0010	25.378	150	3.8067	0.474492	0.98957	0.942364	0.9756	0.9937	75.2838	Cultivar	Beijing	brown
01R0011	14.7672	150	2.21508	0.457742	0.988421	0.933561	0.9714	0.9932	43.8418	Cultivar	Shandong	brown
01R0012	15.7615	150	2.36423	0.441455	0.990253	0.94284	0.9376	0.8929	44.6543	Wild	Shandong	brown
01R0013	14.768	150	2.2152	0.469287	0.987128	0.929874	0.9709	0.9933	43.8053	Cultivar	Shandong	brown
01R0014	18.1218	150	2.71827	0.454324	0.986345	0.927388	0.974	0.9363	53.9606	Wild	Shandong	brown
01R0015	15.5488	150	2.33231	0.437664	0.989201	0.937355	0.9759	0.9808	46.2628	Wild	Shandong	brown
01R0016	14.1785	150	2.12677	0.459686	0.989555	0.939583	0.9676	0.9718	41.9786	Wild	Shandong	brown
01R0017	15.366	150	2.3049	0.471253	0.989821	0.941239	0.9733	0.9935	45.7629	Cultivar	Heilongjiang	brown
01R0018	15.3068	150	2.29603	0.46767	0.987863	0.931696	0.9684	0.9935	45.326	Cultivar	Shandong	brown
01R0019	17.1315	150	2.56972	0.467879	0.988602	0.938142	0.9426	0.9294	48.7946	Wild	Heilongjiang	brown
01R0020	14.4634	150	2.1695	0.467853	0.991372	0.949364	0.9709	0.9934	42.9749	Cultivar	Heilongjiang	brown
01R0021	17.102	150	2.5653	0.468839	0.990419	0.943467	0.9665	0.9934	50.5834	Cultivar	Xinjiang	brown
01R0022	15.778	150	2.36671	0.468954	0.991244	0.94804	0.9696	0.9935	46.8084	Cultivar	Shandong	brown
01R0023	12.2691	150	1.84036	0.457842	0.990881	0.946351	0.9659	0.9932	36.2341	Cultivar	Fujian	brown
01R0024	15.9012	150	2.38518	0.463255	0.991983	0.952474	0.9408	0.9468	45.3238	Wild	Shanghai	brown
01R0025	15.6834	150	2.35251	0.458839	0.989366	0.939158	0.9198	0.8864	43.2852	Wild	Yunnan	brown
01R0026	15.0772	150	2.26158	0.466959	0.987989	0.934775	0.9055	0.9325	40.9338	Wild	Yunnan	brown
01R0027	17.4121	150	2.61182	0.463622	0.986321	0.929651	0.9272	0.8792	48.335	Wild	Yunnan	brown
01R0028	15.4315	150	2.31472	0.4631	0.990929	0.94601	0.9285	0.9357	42.994	Wild	Yunnan	brown
01R0029	13.7919	150	2.06878	0.470109	0.989549	0.940363	0.9332	0.9235	38.707	Wild	Yunnan	brown
01R0030	15.8759	150	2.38139	0.465702	0.989779	0.940033	0.9167	0.92	43.692	Wild	Yunnan	brown
01R0031	14.1315	150	2.11973	0.454384	0.988928	0.936382	0.9115	0.9168	38.6484	Wild	Yunnan	brown
01R0032	13.632	150	2.0448	0.463014	0.990545	0.943914	0.9242	0.9186	37.8863	Wild	Yunnan	brown
01R0033	13.9031	150	2.08547	0.462594	0.987755	0.930356	0.9673	0.9934	41.1382	Cultivar	Yunnan	brown
01R0034	15.911	150	2.38665	0.45407	0.989866	0.942022	0.9698	0.9934	47.1042	Cultivar	Yunnan	brown
01R0035	16.0675	150	2.41013	0.469573	0.989518	0.939431	0.9708	0.9935	47.7328	Cultivar	Shandong	brown
01R0036	16.2408	150	2.43612	0.46053	0.983987	0.918118	0.9685	0.9935	47.8994	Cultivar	Shandong	brown
01R0037	16.4711	150	2.47067	0.460899	0.989938	0.941823	0.9673	0.9934	48.725	Cultivar	Shandong	brown
01R0038	18.8021	150	2.82032	0.464698	0.991103	0.947082	0.9602	0.9935	55.232	Cultivar	Shandong	brown
01R0039	15.3406	150	2.30109	0.467581	0.991058	0.946128	0.9706	0.9935	45.6138	Cultivar	Xinjiang	brown
01R0040	15.108	150	2.2662	0.466585	0.99051	0.944489	0.9709	0.9934	44.8621	Cultivar	Xinjiang	brown
01R0041	13.3855	150	2.00782	0.463773	0.988621	0.936289	0.9711	0.9934	39.719	Cultivar	Shandong	brown
01R0042	15.3307	150	2.2996	0.470246	0.991242	0.947698	0.9719	0.9924	45.6139	Cultivar	Shandong	brown
01R0043	13.1889	150	1.97833	0.461264	0.988117	0.935705	0.9657	0.9934	38.8706	Cultivar	Shandong	brown
01R0044	15.2223	150	2.28334	0.45467	0.990626	0.944721	0.9496	0.9127	43.8833	Wild	Shandong	brown
01R0045	14.2205	150	2.13308	0.466713	0.989428	0.938324	0.9694	0.9933	42.2083	Cultivar	Beijing	brown
01R0046	15.8442	150	2.37663	0.465591	0.988096	0.932093	0.9651	0.9934	46.7736	Cultivar	Beijing	brown
02R0001	14.2442	150	2.13663	0.471548	0.990133	0.943462	0.973	0.9934	42.4025	Cultivar	Fujian	brown
02R0002	26.6052	150	3.99078	0.463994	0.989722	0.941322	0.9727	0.9937	78.8043	Cultivar	Shandong	brown
02R0003	26.8856	150	4.03285	0.452965	0.988582	0.935475	0.9631	0.9936	78.9229	Cultivar	Sichuan	brown
03R0001	14.0564	150	2.10846	0.456577	0.991186	0.948578	0.9541	0.9108	40.9614	Wild	Shandong	brown
Sru01	37.9962	150	5.69942	0.46781	0.970677	0.915277	0.9739	0.9936	113.323	Cultivar	Sichuan	brown
Sru02	37.1086	150	5.56629	0.471177	0.980131	0.937199	0.975	0.9936	111.016	Cultivar	Sichuan	brown
Sru03	39.6456	150	5.94685	0.467	0.971176	0.916715	0.9741	0.9765	118.3	Cultivar	Yunnan	yellow
Sru04	39.0451	150	5.85676	0.468463	0.969069	0.910987	0.9747	0.9766	116.583	Cultivar	Yunnan	yellow
Sru05	36.7058	150	5.50587	0.469363	0.977795	0.932508	0.9753	0.9765	109.775	Cultivar	Yunnan	yellow
Sru06	39.0391	150	5.85586	0.468943	0.979564	0.937642	0.9751	0.9763	116.713	Cultivar	Yunnan	yellow
Sru07	38.1941	150	5.72911	0.469162	0.966256	0.902911	0.974	0.9939	113.938	Cultivar	Beijing	brown
Sru09	34.3735	150	5.15602	0.465194	0.979181	0.936531	0.9743	0.9938	102.645	Cultivar	Beijing	brown
Sru10	38.5017	150	5.77525	0.469565	0.966775	0.903654	0.9746	0.9938	114.958	Cultivar	Beijing	brown
Sru11	37.566	150	5.6349	0.471574	0.981432	0.943199	0.9765	0.9938	112.479	Cultivar	Zhejiang	brown
Sru12	36.0126	150	5.40189	0.460015	0.977025	0.93009	0.9735	0.9938	107.449	Cultivar	Jiangxi	brown
Sru13	38.7088	150	5.80632	0.466942	0.971941	0.915561	0.9741	0.9938	115.576	Cultivar	Beijing	brown
Sru14	38.6153	150	5.7923	0.466883	0.973947	0.920855	0.974	0.9938	115.302	Cultivar	Beijing	brown
Sru15	38.8299	150	5.82449	0.468563	0.969453	0.907671	0.975	0.9772	116.154	Cultivar	Yunnan	yellow
Sru16	39.8678	150	5.98016	0.470124	0.981468	0.940848	0.9753	0.9769	119.329	Cultivar	Henan	yellow
Sru17	38.201	150	5.73016	0.466524	0.965175	0.895732	0.9745	0.9938	114.16	Cultivar	Beijing	brown
Sru18	39.0028	150	5.85042	0.467895	0.969372	0.907411	0.9725	0.9938	116.27	Cultivar	Beijing	brown
Sru19	39.3757	150	5.90636	0.468092	0.973966	0.920988	0.9752	0.9938	117.762	Cultivar	Beijing	brown
Sru20	39.8172	150	5.97258	0.468849	0.980669	0.938788	0.9745	0.9937	119.049	Cultivar	Beijing	brown
Sru21	38.0619	150	5.70929	0.468792	0.9784	0.932729	0.9724	0.9938	113.465	Cultivar	Beijing	brown
Sru22	37.3935	150	5.60903	0.472948	0.978358	0.92681	0.9751	0.9938	111.865	Cultivar	Beijing	brown
Sru23	38.8774	150	5.83161	0.470426	0.979627	0.93638	0.9747	0.9938	116.248	Cultivar	Hubei	brown
Sru24	37.8452	150	5.67678	0.466089	0.969963	0.909689	0.9737	0.9938	112.932	Cultivar	Guangdong	brown
Sru25	38.5886	150	5.78829	0.464366	0.962332	0.88744	0.9735	0.9938	115.131	Cultivar	Hubei	brown
Sru26	39.9629	150	5.99443	0.477574	0.987411	0.957723	0.9743	0.9939	119.12	Cultivar	Shandong	brown
Sru27	39.6309	150	5.94464	0.469693	0.980448	0.939215	0.9745	0.9938	118.455	Cultivar	Hubei	brown
Sru28	36.7288	150	5.50932	0.474597	0.977505	0.923377	0.975	0.9939	109.884	Cultivar	Jiangsu	brown
Sru29	38.5394	150	5.7809	0.467274	0.980388	0.939005	0.9746	0.9938	115.234	Cultivar	Shaanxi	brown
Sru30	38.3406	150	5.7511	0.469408	0.979653	0.935295	0.9747	0.9938	114.692	Cultivar	Yunnan	brown
Sru31	39.231	150	5.88465	0.466663	0.971733	0.914335	0.9736	0.9939	117.106	Cultivar	Shaanxi	brown
Sru32	37.9961	150	5.69941	0.4676	0.971386	0.916937	0.9737	0.9938	113.272	Cultivar	Shaanxi	brown
Sru33	38.9683	150	5.84525	0.466633	0.966998	0.90092	0.9737	0.9938	116.317	Cultivar	Shaanxi	brown
Sru34	39.0561	150	5.85842	0.466195	0.978198	0.932142	0.974	0.9938	116.663	Cultivar	Hebei	brown
Sru35	38.2956	150	5.74434	0.468734	0.980814	0.939554	0.9744	0.9938	114.485	Cultivar	Shaanxi	brown
Sru36	39.2525	150	5.88788	0.46828	0.971527	0.913659	0.9742	0.9938	117.278	Cultivar	Shaanxi	brown
Sru37	36.8908	150	5.53362	0.464383	0.965233	0.896195	0.9739	0.9938	110.151	Cultivar	Shaanxi	brown
Sru38	39.8425	150	5.97638	0.468592	0.977289	0.928912	0.9747	0.9937	119.155	Cultivar	Shaanxi	brown
Sru39	37.6454	150	5.64681	0.467656	0.969837	0.908924	0.9748	0.9938	112.547	Cultivar	Hebei	brown
Sru40	38.5768	150	5.78652	0.462329	0.968139	0.903876	0.9729	0.9938	115.047	Cultivar	Hebei	brown
Sru42	39.2391	150	5.88587	0.467678	0.970719	0.911297	0.9739	0.9937	117.226	Cultivar	Fujian	brown
Sru44	39.4352	150	5.91528	0.463946	0.972503	0.919916	0.9741	0.9938	117.689	Cultivar	Hubei	brown
Sru45	39.7789	150	5.96683	0.472271	0.975547	0.917037	0.975	0.9939	119.008	Cultivar	Hebei	brown
Sru46	36.7075	150	5.50612	0.466028	0.973415	0.922814	0.9714	0.9935	109.122	Cultivar	Hebei	brown
Sru47	38.5099	150	5.77648	0.471564	0.974974	0.915806	0.9748	0.9396	115.121	Cultivar	Shandong	brown
Sru48	32.7888	150	4.91831	0.46925	0.971364	0.917296	0.9563	0.9932	95.8754	Wild	Shandong	brown
Sru49	39.9445	150	5.99168	0.46698	0.966707	0.903953	0.9738	0.9935	119.14	Cultivar	Shandong	brown
Sru50	37.6669	150	5.65004	0.465933	0.968743	0.909251	0.974	0.9938	112.37	Cultivar	Shandong	brown
Sru51	37.5971	150	5.63956	0.465841	0.967263	0.905769	0.9736	0.9938	112.08	Cultivar	Hubei	brown
Sru52	37.268	150	5.5902	0.474558	0.978021	0.92519	0.9753	0.9937	111.544	Cultivar	Yunnan	brown
Sru53	39.8225	150	5.97338	0.469582	0.977413	0.923457	0.973	0.9871	118.828	Cultivar	Sichuan	brown
Sru54	37.1608	150	5.57412	0.452496	0.978777	0.928198	0.9745	0.9917	105.358	Cultivar	Hunan	brown
Sru55	29.5519	150	4.43278	0.455552	0.981075	0.935029	0.9644	0.9937	83.9327	Cultivar	Shanxi	brown
Sru56	38.0578	150	5.70867	0.472596	0.976781	0.921515	0.975	0.9937	113.865	Cultivar	Gansu	brown
Sru57	32.6795	150	4.90193	0.471342	0.97723	0.923943	0.9748	0.9938	97.7433	Cultivar	Yunnan	brown
Sru58	37.0905	150	5.56358	0.471636	0.974518	0.913175	0.9751	0.9938	111.015	Cultivar	Hebei	brown

## Sheet: S2
Table S2: Detailed information of 83 core MNP marker-associated genes.
Busco id	OrthoDB url	Proteins in Stropharia rugosoannulata	GO	KEGG	Description	Short
170401at4751	https://www.orthodb.org/v10?query=170401at4751	MVKGNPRSSATSATRKKHLKKHAPADESPKEKKVKGKGKKNEPRVKMYIPPVKPAAVQPDPLDTTGLAHTLPPDLLVVLRNISKKAQITKTRALEELQATWVNQCLKEGRASAITDTLVEMLPVWVHHVSALFVNSSRRVRLLTASLHAALLQIPPVRDQIIFVLRESLPESQLESVLGTWCLSAHDVDRQVAAVSQKAWKDVVSSEAPLLTKETRLLVSAFIERAALDPTGVYDYLNPTPPPPLVNPTSNKRGPNKSHSGKAPAAPAPHRDDGDATPRSKIDEQEESDLDRKARLRISALGAARWIAGTPACITEELLAFYSNPALWTVLYPGETAPWLDGESFGWAQPNLRKSGWSLVHTLVTLYQSQLESTIPTIGWAILRSAWIETDTLVQGAMW…	GO:0003674,GO:0003824,GO:0004842,GO:0005488,GO:0005575,GO:0005622,GO:0005623,GO:0005634,GO:0006325,GO:0006342,GO:0006348,GO:0006355,GO:0006412,GO:0006414,GO:0006417,GO:0006464,GO:0006508,GO:0006511,GO:0006518,GO:0006807,GO:0006996,GO:0008150,GO:0008152,GO:0008270,GO:0009056,GO:0009057,GO:0009058,GO:0009059,GO:0009889,GO:0009890,GO:0009892,GO:0009987,GO:0010467,GO:0010468,GO:0010498,GO:0010556,GO:…	ko:K00507,ko:K22377	Zinc finger, RING/FYVE/PHD-type	Zinc finger
234548at4751	https://www.orthodb.org/v10?query=234548at4751	MPARKHPNKRQRTDPTTSITKRFANAAEVRSALRSDNHEGLVDSAHIFFFAPAALLTYCLALTTLRNQLSVKTHDEAISPQDHRLDLIKQWMQSAPGASDLFAIWDTATRQPAFAALILSVLSSILTLLSAHYTDHALGQPVMKALLVPSRLRQLNSFIGGSHNDLIIVTLKLYNSMSNFAGGHDRKTVLEGFGWEIKSLPKLFNMRRKAHGENDTTDPFLRPDIRTLYILFLLSFLDVGSTSQIKTAFLEHHREPFLTMFKGLAHDHYSLARKVLEVCWTGLWSDSKVKRTLKVGIFNEITLGHVFKLYERIQPENDDEEHIPANLVHHFLLAICTRPGVGICFKDRGWYPREADKEEWGLPKVEDDATKKGGKVYNKILANILKTLKVNEDSRQQEL…	GO:0000460,GO:0000463,GO:0000466,GO:0000470,GO:0003674,GO:0003676,GO:0003723,GO:0003729,GO:0005488,GO:0005575,GO:0005622,GO:0005623,GO:0005634,GO:0005730,GO:0006139,GO:0006364,GO:0006396,GO:0006725,GO:0006807,GO:0008150,GO:0008152,GO:0009987,GO:0010467,GO:0016070,GO:0016072,GO:0022613,GO:0031974,GO:0031981,GO:0034470,GO:0034641,GO:0034660,GO:0042254,GO:0042273,GO:0043170,GO:0043226,GO:0043227,GO:…	ko:K14861	Nucleolar pre-ribosomal-associated protein 1, C-terminal domain	Nucleolar pre-ribosomal-associated protein
352999at4751	https://www.orthodb.org/v10?query=352999at4751	VGKTSLMNQYVNKRFSNQYKATIGADLTKEVMVDDRLVTMQVWDTAGQERFQSLGVAFYRGADCCVLVYDVNSAKSFETLDSWRDEFLIQASPHDPENFPFVVLGNKIDVEEGKRQVTQKRAMTWCQSKGNIPYFETSAKEAINVEQAFQTIAKNALQQEAEEQLFVDYPDPIQLDSENSQNYGCNC	GO:0000011,GO:0000322,GO:0000323,GO:0000324,GO:0000329,GO:0003674,GO:0003824,GO:0003924,GO:0005488,GO:0005515,GO:0005575,GO:0005622,GO:0005623,GO:0005737,GO:0005739,GO:0005740,GO:0005741,GO:0005773,GO:0005774,GO:0006810,GO:0006873,GO:0006885,GO:0006886,GO:0006892,GO:0006896,GO:0006897,GO:0006914,GO:0006996,GO:0007033,GO:0007034,GO:0007035,GO:0007154,GO:0007165,GO:0007264,GO:0008104,GO:0008150,GO:…	ko:K07897	Small GTPase superfamily	Small GTPase superfamily
325992at4751	https://www.orthodb.org/v10?query=325992at4751	QSLVDISFDYFDPNPKVDYQAIKKLLTQLLQRDAEQLHVNELTELILSQPTIGTTIKTDGIESDPCALFTVLNMHLHHQNVSIKAIANYILALTANNHPTFHETLKALFSQSEAHVGLVLCERIVNMPVQVVPPMYNMLANEIKWANADVSPPHFTHLIFLSRVYHLTEEEESMLANSAATRRPRTDASSSKSKKQRQPDAPQNGAGRPTDGIYSYHPEDDILLSVATHSMTYSYVAPVPQLVQETRGRDAFGVDIRGRVILVAGGEEMLRNLGTRMSEVYGQG	GO:0000054,GO:0000055,GO:0005575,GO:0005622,GO:0005623,GO:0005634,GO:0005737,GO:0006403,GO:0006405,GO:0006611,GO:0006810,GO:0006886,GO:0006913,GO:0008104,GO:0008150,GO:0015031,GO:0015833,GO:0015931,GO:0022613,GO:0031503,GO:0033036,GO:0033750,GO:0034613,GO:0042254,GO:0042886,GO:0043226,GO:0043227,GO:0043229,GO:0043231,GO:0044085,GO:0044424,GO:0044464,GO:0045184,GO:0046907,GO:0050657,GO:0050658,GO:…	ko:K15262	Protein BCP1	Protein BCP1
258245at4751	https://www.orthodb.org/v10?query=258245at4751	ADHSTAHEQIVTPWDVHGSVADDGKQLAIDYDKLIDQFGTRRIDTKLLERFEKLTGHHPHVFLRRGMFFSHRYFITILDRYEQGKPFYLYTGRGPSSDSMHLGHMVPFVFSKWLQDVFQVPIVIQLTGSEKFLFKHELKPEQTIAFSRQNARDIIACGFDLEKTFIFSNYEYMGGAFYRNVSRISRQITYNQVKATFGFNESDNIGKVHFAAIQAAPSFSTTFPQIFGTAGDVPCLIPCAIDQDPYFRLTRDIAPKLKHPKPALIHSKFFPALQGPQTKMSASDPNSSIFMTDKPNQIKNKINKHGFSGGKETEEEHRLLGGDTDVDVSYQYLTFFLEDDEELEQIGKDYRSGNLLTGQLKAKCIALLQRFVIEFQERRAKVTDEIVDQFMDGSRKFAF…	GO:0002181,GO:0003674,GO:0003824,GO:0004812,GO:0004830,GO:0005575,GO:0005622,GO:0005623,GO:0005737,GO:0006082,GO:0006139,GO:0006399,GO:0006412,GO:0006418,GO:0006436,GO:0006518,GO:0006520,GO:0006725,GO:0006807,GO:0008150,GO:0008152,GO:0009058,GO:0009059,GO:0009987,GO:0010467,GO:0016070,GO:0016874,GO:0016875,GO:0019538,GO:0019752,GO:0034641,GO:0034645,GO:0034660,GO:0043038,GO:0043039,GO:0043043,GO:…	ko:K01867	tryptophanyl-tRNA synthetase	tryptophanyl-tRNA synthetase
468224at4751	https://www.orthodb.org/v10?query=468224at4751	PGVQKIKAALRQTRRLLAKDKLAADVRVETERRQKALEAELQQAELSRKERTLALRYHKIKFFERQKVTRKLKQVKKVADSASSDSAKKQALSELYDLRVDLNYIHYPKMKKYISLFPPEVRKGETPSSASLEEMAKTNAERDEIRKWIREQMESGELPSEPEVD	GO:0000320,GO:0000321,GO:0000462,GO:0000749,GO:0000754,GO:0005575,GO:0005622,GO:0005623,GO:0005634,GO:0005730,GO:0005737,GO:0006139,GO:0006364,GO:0006396,GO:0006725,GO:0006807,GO:0007049,GO:0008150,GO:0008152,GO:0009966,GO:0009987,GO:0010033,GO:0010467,GO:0010646,GO:0016070,GO:0016072,GO:0019236,GO:0022402,GO:0022613,GO:0023051,GO:0023058,GO:0030490,GO:0030684,GO:0030688,GO:0031136,GO:0031137,GO:…	-	rRNA-processing protein EFG1	rRNA-processing protein EFG1
236504at4751	https://www.orthodb.org/v10?query=236504at4751	MEDPSGSGGWRFAQCFGDKGDVDDITEGELISTVEFDSTGNYLATGDKGGRVVLFERNEMKKGCEYKFYTEFQSHEPEFDYLKSLEIEEKINKIKWCKRQNSAHFLLSTNDKTIKLWKVFEKSLRVVSESNHFDGQRPIATPSSASHLRLPRMTQQDNIIAAVPRKVYSNAHAYHIHSISVNSDQETYISADDLRINLWNLNTSDQSFSEYILCSILSNRLQILILFQSDIVDIKPVNMEELTEVITATEFHPTQCNLFMYSSSKSNIKLADMRDSALCDRHAKCFEEEEDPTSRSFFSEIISSISDVKFSHDGRYILSRDYLSLKIWDINMESRPVKTIPIHDHLRGKLCDLYENDCIFDKFECIWGGDDKYVLTGSYHNYFRIYDTDTLSDVVLQAD…	GO:0000003,GO:0000075,GO:0000159,GO:0000278,GO:0000280,GO:0000322,GO:0000323,GO:0000324,GO:0000329,GO:0000910,GO:0001100,GO:0003674,GO:0005575,GO:0005622,GO:0005623,GO:0005634,GO:0005737,GO:0005773,GO:0005774,GO:0005819,GO:0005829,GO:0005856,GO:0005933,GO:0005934,GO:0005935,GO:0005937,GO:0006355,GO:0006464,GO:0006470,GO:0006793,GO:0006796,GO:0006807,GO:0006996,GO:0007049,GO:0007059,GO:0007088,GO:…	ko:K04354	Protein phosphatase PP2A regulatory subunit B	Protein phosphatase PP2A regulatory subunit B
453693at4751	https://www.orthodb.org/v10?query=453693at4751	MATTKTPKGKAAQKSASAVIAQAKNAKKAALQGAHAHSSRKTRFSVSFHRPKTLKLAREPRYPRKSIPHAPRMDQFRTIISPLNTESAMKKIEENNTLVFIVDILANKRQIKDAVKKLYDVNALKVNTLIRPDGKKKAYVRLTPDHDALDVANK	GO:0000027,GO:0002181,GO:0003674,GO:0003676,GO:0003723,GO:0003735,GO:0005198,GO:0005488,GO:0005575,GO:0005622,GO:0005623,GO:0005737,GO:0005829,GO:0005840,GO:0006412,GO:0006518,GO:0006807,GO:0006996,GO:0008150,GO:0008152,GO:0009058,GO:0009059,GO:0009987,GO:0010467,GO:0015934,GO:0016043,GO:0019538,GO:0019843,GO:0022607,GO:0022613,GO:0022618,GO:0022625,GO:0022626,GO:0030684,GO:0030687,GO:0032991,GO:…	ko:K02893	Ribosomal protein L23/L15e core domain superfamily	Ribosomal protein L23/L15e
362601at4751	https://www.orthodb.org/v10?query=362601at4751	CRTPLSISCKFEPNVHPFVAQVNQTGDLASLNYLTPDQIARLPSLLSLRDALYSPKFREFLRSVTGCGPLSGKKQDMSVNSYTRGCHLLNHDDVIGTRRVSYILYMPLPHYQLWNKDWGGALELYPVKINEDGQPEPESMPSKAIPPSWNQFIFFEVQPGKSFHSVEEVVVGGEGEDGRARLSISGWFHSAQEGEEGYVPEAAAAEEVKSSREQLVRHSATLSKCYPAGDDEILPHSELSEDHVAFLTEFLNPVYLQKRTMNALAARFVEESSLELHSFLNTPLAEALEPRLRDLDTKDGLGQARAGCIPAHTCGTADNWKIKGPPHKWRYCVLKPHEEGGPREAVTPRYASSTDSIMRGLQDELFASPAFRAWLAIVSRLMPLRHAVEARRFRPGLDY…	GO:0000288,GO:0000956,GO:0003674,GO:0003676,GO:0003723,GO:0003727,GO:0003824,GO:0005488,GO:0005506,GO:0005575,GO:0005622,GO:0005623,GO:0005634,GO:0005737,GO:0006139,GO:0006259,GO:0006281,GO:0006304,GO:0006307,GO:0006355,GO:0006357,GO:0006401,GO:0006402,GO:0006412,GO:0006415,GO:0006417,GO:0006449,GO:0006464,GO:0006508,GO:0006511,GO:0006518,GO:0006725,GO:0006807,GO:0006950,GO:0006974,GO:0008143,GO:…	-	Oxoglutarate/iron-dependent dioxygenase	Oxoglutarate/iron-dependent dioxygenase
356691at4751	https://www.orthodb.org/v10?query=356691at4751	MPKRARVHYVSLRSSLVNLPISIYGPLVERSVRPQHLAVNLTLVANPALKSTAERVDVYVGWTGMASASSLAHFNAGQSGEGGYETIEIDPQFAQGLGLNQGDIVSDKFMLYPLLDTDSVQVEIGLLHDLPLAKSVATEPLTSDDWEIIVQEIHASHVESTLLSQVRVAKVGQEIDVWVLGRTRVRLRVSLDPPKGNALLLTTNTEVSIAPKLHRSKGVSASKSLVNGHSTTNAKTDTNDAAQVNTPPTATKTASEVLRILPSRLIPDLLYPNHNGPELLAFVSPWTLRQLEPSSAHKTPSWYYQASYKRVIPPQDPSSSSTNKTPPEPVARVLNAAQEASSSIKPSADGSESLCINTSEHIPSGHVVFSSIPDGLEEWDLVKSVIDHDTFLAGVEDIL…	GO:0000166,GO:0001881,GO:0003674,GO:0003824,GO:0005488,GO:0005515,GO:0005524,GO:0005575,GO:0005622,GO:0005623,GO:0005737,GO:0005777,GO:0005778,GO:0005829,GO:0006605,GO:0006625,GO:0006810,GO:0006886,GO:0006996,GO:0007031,GO:0008104,GO:0008144,GO:0008150,GO:0008152,GO:0009987,GO:0015031,GO:0015833,GO:0015919,GO:0016020,GO:0016043,GO:0016462,GO:0016558,GO:0016562,GO:0016787,GO:0016817,GO:0016818,GO:…	ko:K13338	Peroxisome biogenesis factor 1	Peroxisome biogenesis factor 1
61438at4751	https://www.orthodb.org/v10?query=61438at4751	LTTGQDATSETNAGTPAFELGRVQYAFPATLISFVVSSDMLAMGFSSNVIVLIELSHAEQVVKIPIQRKTTEFTIHKLFMDPSGRHIIITSTQGENWYLYKTWKKARQLKGFKMVIECIAWNKAALLGSSHSTSTREILIGARNGTVYEAVLDAEEDFFKSQERYLQSVFSLPERQPITGIKFDYFPPSDPKQALVIVTTLTRIYQFAGSVDRKSEDVGRVFTSLFAIYRETAPEILELPGSLPHSELHFFTPNPDQVQSLPQRMAWMTGPGIYHGSLNYDMDAENHVDGAALLPYPSMSESNTNENPISLSLTEFHFVLLYNDRVIGICNLNDKMTYEEVLPLKNTERVLGLAADPVRKTFWIFTDQSLFELVVANEDRDVWKIYLEKEQFDTALRYA…	GO:0000306,GO:0000322,GO:0000323,GO:0000324,GO:0000329,GO:0003674,GO:0003824,GO:0004842,GO:0005488,GO:0005515,GO:0005575,GO:0005622,GO:0005623,GO:0005737,GO:0005768,GO:0005773,GO:0005774,GO:0006464,GO:0006807,GO:0006810,GO:0006887,GO:0006892,GO:0006895,GO:0006903,GO:0006904,GO:0006996,GO:0007032,GO:0007033,GO:0007034,GO:0007040,GO:0008150,GO:0008152,GO:0008270,GO:0009987,GO:0010256,GO:0012505,GO:…	ko:K20181	Pep3/Vps18/deep orange	Pep3/Vps18/deep orange
237393at4751	https://www.orthodb.org/v10?query=237393at4751	VSSKKRKLNDGKQKNVKGPAAKGKGKEKEKEPKRERLADSGKIPIPNLQDDDVELSDQDMELLGEYAEGLSFLDKLDRNGIMRSKKETLRLHELTKPVRQPKVYEDDLPSLNSDDELSSDASEGLEDVSEDEYSDLGDDDNDASLYSDDSNEEMPYEAMPRKAARAKSVEPTEVSRLPIKLADGKILKTGTKSISSKMVAQPEEESDESEDESEEEERHKVEDVATGARFGRPAVVDVLSTKSRSQRIALAKNQIAGICQEIQADPENSVSSESSREFCIWTLTARSELAEVALLCMCTILSELTHFNFRVNVMTSIVSYLSKKSWDKSSELCSKTLIDVFRADLTGEASLEIVRLINRMIKERHFKVHPNVLSCLLQLCLRTELGVRASNTHADKPSE…	GO:0003674,GO:0003682,GO:0005488,GO:0005575,GO:0005622,GO:0005623,GO:0005634,GO:0005654,GO:0005656,GO:0005730,GO:0006139,GO:0006259,GO:0006260,GO:0006261,GO:0006267,GO:0006270,GO:0006364,GO:0006396,GO:0006725,GO:0006807,GO:0007049,GO:0008150,GO:0008152,GO:0009058,GO:0009059,GO:0009987,GO:0010467,GO:0016043,GO:0016070,GO:0016072,GO:0022402,GO:0022607,GO:0022613,GO:0030684,GO:0030687,GO:0030689,GO:…	ko:K14834	Nucleolar complex-associated protein 3	Nucleolar complex-associated protein 3
53270at4751	https://www.orthodb.org/v10?query=53270at4751	KSDMKLLLPVASALLLVKASSPPVKVELKSSWPAPPFLAEILETVALENPDEFFTYVDLLTGPEGLTTFRKVSPEAQLQAALEIGIDNGIIGDVGVLNTIQMNLALHAATPKLEAFYNYYDDNQANSEENKYAKGKACGSWVDWYGEVVCDVERLAHLAGVEALDPPKESGTSPPPKPKLLAFDHIFPPPTAVLERPPRTAVLYASLTSPNFRELHTYLLKLTNKLDPHVEYVFRHIPPTVPAEQGNSLSGYGVALDLKKMDYLALDDRNAAGGMASSSGSETEQVEQRVDPVLPLILAYPENETAPDASVPLSSEELASMGAQAVQIIASSDAPLSILTHLSQNFPKYMTTLARRVVVNESLADEVHDNSLRVQQGINVMWVNGLQVDAKDMHPLGVL…	GO:0000271,GO:0003674,GO:0003824,GO:0003980,GO:0005488,GO:0005509,GO:0005515,GO:0005537,GO:0005575,GO:0005622,GO:0005623,GO:0005737,GO:0005783,GO:0005788,GO:0005975,GO:0005976,GO:0006011,GO:0006073,GO:0006139,GO:0006457,GO:0006458,GO:0006464,GO:0006486,GO:0006487,GO:0006491,GO:0006508,GO:0006515,GO:0006725,GO:0006793,GO:0006807,GO:0006950,GO:0006986,GO:0007154,GO:0007165,GO:0008150,GO:0008152,GO:…	ko:K11718	UDP-glucose	UDP-glucose
191296at4751	https://www.orthodb.org/v10?query=191296at4751	MTDSAYASCAEVLSVCQSNSDDLEAILEPETGYPARMRHICQTQRKTEHPSTLSPHELLLNNPYTPPSTLANAIMRVSPLLKELLIVREWLQEIAPSPIPPEASNGYWKFTKHTIMQNMRIGHATREGLVSEMDPDVVNRGEGATLTGDDSYEKSLIQALCGYVRAGRIEEALEACRRAHQPWRAASISGSKNFRWDALCTENDVDEEDEPPVWSGNRHRKLWKAACVRAALSVSLSDQERILYVSLCPTPQTFNILKSSCRTWEDHLWAEIHLACEDKITSELAKLAPGSFWMNGAEGVDKNSDDMRNVSMEHEGEWQQEVVKTLESLKGVAVIEGYSLNDPFHLCQLYVVLNRTNELLSIFSEGLQRGDYQSSQFEYNTMCRFFAHFCLFLKMIEVP…	GO:0000972,GO:0000973,GO:0003674,GO:0005198,GO:0005575,GO:0005622,GO:0005623,GO:0005634,GO:0005635,GO:0005643,GO:0006139,GO:0006259,GO:0006281,GO:0006302,GO:0006325,GO:0006342,GO:0006344,GO:0006348,GO:0006355,GO:0006357,GO:0006403,GO:0006405,GO:0006406,GO:0006407,GO:0006606,GO:0006611,GO:0006725,GO:0006807,GO:0006810,GO:0006886,GO:0006913,GO:0006950,GO:0006974,GO:0006996,GO:0006997,GO:0008104,GO:…	ko:K14301	Nuclear pore protein 84/107	Nuclear pore protein 84/107
145524at4751	https://www.orthodb.org/v10?query=145524at4751	MNYIRGAVNAISAPYQYYKDLPPINPSTLTGAIDVIVIQRPTDDGDMELVCSPFHVRFGKWQVLRPGEKKVNVLVNGNPIPFNMKIGEAGEAFFVFETEDDVPADLITSPILQPTVPGDDTKETQEAVPVNIDRFGAKPDKDREEHLVAEDEFQSNAERDRTEPEFLDLDANVDEEVPPTPKQHFNVPSALRRSGSKATIVQSFLPPEREQELERRHTPEMSEQDQRADEALQSLRSRAHVPEVEYHHDVTLDMEGYKSGYHDHERSGHRMRSLLKFPRKEPVSETASRNAQSQTLARSNYSESVLPIEFSSKSPSSLSSPSPSPSPSGSESASPSFSNHIHSFRATSEPPPDLEIDSDAPNALMRPQQLGGLDASAASQAPVAYSWEWGAFPQPSPIK…	GO:0000287,GO:0001067,GO:0003674,GO:0003676,GO:0003677,GO:0003712,GO:0003713,GO:0003824,GO:0005488,GO:0005575,GO:0005622,GO:0005623,GO:0005634,GO:0005635,GO:0005737,GO:0005773,GO:0005811,GO:0005829,GO:0006082,GO:0006091,GO:0006276,GO:0006355,GO:0006357,GO:0006629,GO:0006631,GO:0006638,GO:0006639,GO:0006641,GO:0006644,GO:0006793,GO:0006796,GO:0006996,GO:0006997,GO:0006998,GO:0007029,GO:0007033,GO:…	ko:K15728	Nuclear elongation and deformation protein 1	Nuclear elongation and deformation protein 1
79797at4751	https://www.orthodb.org/v10?query=79797at4751	FRKARTIAPLYTAGAVAVTLDGTRLVSCVAEDILLTNIQNGQEICRFVGDTQAINSLCITPSSSHLLVFTASLSLRIYELPNTNEPLKKRVAPIRVIGRAHEAPVHVCVVDPTATYLASGSADGVVKVWHILRGYTTHVFKGHGGVVSALAFHYPIDSSVVSTLQEEKPIRLITASVDTRIRIFNLTTGASTSNGGGKAEAVLEGHVSVPRGLDVSADGRWLVSGGRDSVILIWDLWSKSSTTTKSKKNTKSTTLTPALVKTIPALERVESVGILPLDDSSMADLSQLQFYTGGEKGFIKLWDGNGQVVKQFGQAHDVPSDELEEQRQITSILYIPSTLTAVAIHADQNIVFHSLLGGVMTRQLIGYNDEIVDASFLSYPKSTDSDSDSGRDSHLAFAT…	GO:0000447,GO:0000460,GO:0000462,GO:0000466,GO:0000469,GO:0000472,GO:0000478,GO:0000479,GO:0000480,GO:0000966,GO:0000967,GO:0003674,GO:0003676,GO:0003723,GO:0005488,GO:0005575,GO:0005622,GO:0005623,GO:0005634,GO:0005730,GO:0006139,GO:0006364,GO:0006396,GO:0006725,GO:0006807,GO:0008150,GO:0008152,GO:0009987,GO:0010467,GO:0016070,GO:0016072,GO:0022613,GO:0030490,GO:0030515,GO:0030684,GO:0030686,GO:…	ko:K14555	WD40-repeat-containing domain	WD40-repeat-containing domain
374350at4751	https://www.orthodb.org/v10?query=374350at4751	MLFSRKNILTKGRKPLYAVSRVINASCGSASSTFARCWVHSTNKTSALLRTVKTQGLKRAYSTSSKVKGSVEGAGGAAGAGASSSSGFPGGAEIPFYRRLVNAWTETPTKWYPLPLAVGAILLVAIQYRKKARRARQEVELNDDGLEVIKLKGPWHVSIIGALPLRNMSRLWGYINSLELPVWFRPYGFRLYAFAFGCNLEEVEHDDLRVYPSLGAFFYRKLKPGARPVDQAILVRPSDGTVLHFGRITESRVEQVKGITYSLDALLGIERPGSPAPLPVAHNRDMSEVDDHEFAIVNGIEYSLDQLIGGTLSSPSSPGSRTPSSEGTLIDLGESSSSSTVASSSSSAAGGFDSVPHKYGAQTDASVGSENVAEALKHDASVALQMGVKPTLDINVTDS…	GO:0003674,GO:0003824,GO:0004609,GO:0005575,GO:0005622,GO:0005623,GO:0005737,GO:0005739,GO:0005740,GO:0005743,GO:0006508,GO:0006575,GO:0006629,GO:0006644,GO:0006646,GO:0006650,GO:0006656,GO:0006658,GO:0006659,GO:0006793,GO:0006796,GO:0006807,GO:0006950,GO:0007154,GO:0008150,GO:0008152,GO:0008610,GO:0008654,GO:0009058,GO:0009267,GO:0009268,GO:0009605,GO:0009607,GO:0009628,GO:0009893,GO:0009987,GO:…	ko:K01613	phosphatidylserine decarboxylase	phosphatidylserine decarboxylase
307144at4751	https://www.orthodb.org/v10?query=307144at4751	MVEIKRADVPALAQRPAHAEDERYRLVYSKSKVYVNPTAYARDNIPGFVALVKREAVNPVYLLAWIPENLLNEKGTAEWDKFVKVEEQAASSEDEGVCLVDLPTQRPESYAFSVPLTSIYSLIVNPPSLSSWGSIGINLINGDTLPTLHFHDDESHSFTFQSPRGAQSKESNVTSYPPPPSEGSSHVPKSINSWGGEDLLSRLRSYAHLLRSTLQPTLFLVDPSRADIEAHSTQLFADDAVDDILGQSSYANSHSPVPAHRRPRPLSTSGTGAPPPPPNPYSQRSSVLHRSLGSPTSPEHPSSQARMALLQSFSNITRATRHAAQHILSHPLAKPIVPHLPDPVRSLVNARGETEWGSWVEKGGVGEFESARVYLARWARIVAEEGERARRQEAQALGP…	GO:0003674,GO:0005096,GO:0005488,GO:0005515,GO:0005575,GO:0005622,GO:0005623,GO:0005737,GO:0005829,GO:0006810,GO:0006886,GO:0008047,GO:0008104,GO:0008150,GO:0012505,GO:0015031,GO:0015833,GO:0016192,GO:0017016,GO:0017137,GO:0019899,GO:0030234,GO:0030695,GO:0031267,GO:0031338,GO:0032879,GO:0032889,GO:0033036,GO:0033043,GO:0034613,GO:0042886,GO:0043085,GO:0043087,GO:0043547,GO:0044088,GO:0044093,GO:…	ko:K20168	Rab-GTPase-TBC domain	Rab-GTPase-TBC domain
76196at4751	https://www.orthodb.org/v10?query=76196at4751	MTAFLPLLTSEDTPLFYALNRIGPIILNAQESASIHRTPQETYLLVDQSTPVDSNDIASWLDSGVEKVILPLSSVKGLAGIIPSERVILLLDVANASAFSDKLRDAVSGVLLKTPSIDLDTISSVAKFFAGSHIYVLSGSDSLPTISNIRELQSIGATLILPESQLTLDATSTSKLNISDVFMSCLVSDRPDGLFPTVVTTETGHSLGLVYSSRKSISESITTGRGVYQSRKHGIWRKGESSGATQDVVRIRLDCDSDSLEFRVVQHGAGFCHLNRQSCFSEATGLPALEKTLRSRLETAPEGSYTKRLFDDAKLLQSKLMEEADELCTAKTKEEVAFEAADLFYFALTKCVSIGVSIADIEKSLDNKAKKITRRPGNAKPQWTQKAYPTGTVVQPSKP…	GO:0000105,GO:0003674,GO:0003824,GO:0004399,GO:0004635,GO:0004636,GO:0005488,GO:0005575,GO:0005622,GO:0005623,GO:0005737,GO:0005829,GO:0006082,GO:0006520,GO:0006547,GO:0006725,GO:0006807,GO:0008150,GO:0008152,GO:0008652,GO:0009058,GO:0009987,GO:0016053,GO:0016462,GO:0016491,GO:0016614,GO:0016616,GO:0016787,GO:0016810,GO:0016814,GO:0016817,GO:0016818,GO:0018130,GO:0019238,GO:0019438,GO:0019752,GO:…	ko:K14152	Histidine biosynthesis trifunctional protein	Histidine biosynthesis trifunctional protein
62846at4751	https://www.orthodb.org/v10?query=62846at4751	QNKPFKSKHASKGSLKDAAKGKIARSSPKASPSSTLVAQTRLNRRNNAKQTQLLKRNALVSATRIFNGVDGAPRIVAVIPLTPDVGAKSAVSSLAEVLYMPSDDCPEDGVWQMRADRFKTSLQFRTVPYRNFYAALDACKIADYVLFVMSSSIEVDPWGDTLLRALQSQGLPDVVSVVSPDAQLDPKSRNGILKSLLSFIKYFVPSQSRIYDLHVSSDRLSALRSLSEGKPADVRWREGRCSILGETVEWQNGTLKVTGVVRGMPLSPNRLVHLPNFGDFQISQVYSAPLPRQTKGGNGDIDIEPTLLVQPDGEDADSMVSSNDPDYMTNEQTWPTEEEMQQNNSETSSDIPDAVDGTTPKSVRRIPKGMSEYQAAWIVDDDDDDDDDDDDKDNGSPDD…	GO:0000166,GO:0000461,GO:0000462,GO:0000469,GO:0000478,GO:0000479,GO:0001882,GO:0001883,GO:0003674,GO:0003676,GO:0003723,GO:0003824,GO:0003924,GO:0005488,GO:0005525,GO:0005575,GO:0005622,GO:0005623,GO:0005634,GO:0005730,GO:0005737,GO:0006139,GO:0006364,GO:0006396,GO:0006725,GO:0006807,GO:0008150,GO:0008152,GO:0009987,GO:0010467,GO:0016070,GO:0016072,GO:0016462,GO:0016787,GO:0016817,GO:0016818,GO:…	ko:K14799	Ribosome biogenesis protein tsr1	Ribosome biogenesis protein tsr1
269580at4751	https://www.orthodb.org/v10?query=269580at4751	QLIPFLRDRNPQVRQLALENLLPQTIQGAPHRNIFFEGLSSGGLEKAKESNIIRDLKLLCRDQLSVAHDAFRALVNLSDSPMMLTPLSDPVFLTFVVSYIINPSSILADLASMLLSNLTAATPACATLLTMKVKVIPDSRLSNGVFPVDSRCGSCPEPVPYPQAEPREVAGLPLLINAFVEGAQIVDDLSKRTRKANLNFMASVFANMTAVSSPVNRHRHTINRRSSRQSQGITSCLLNLRMYSKKIRSSSTRWRNLWCLPSMKIKPVEQELLLRLSEFNYTTEMYACSLARLRNCAFHALGHKAILSPESEMVSVLPSKEAAPGINALPYLLLPLAGPEELEIEDQEKVPELLQFLPPTKKREPDATIRLTHVETLLLLCHTRWGRDFQRQHGVYEII…	GO:0005575,GO:0005622,GO:0005623,GO:0005634,GO:0005737,GO:0043226,GO:0043227,GO:0043229,GO:0043231,GO:0044424,GO:0044464	-	Protein HGH1 N-terminal	Protein HGH1 N-terminal
123277at4751	https://www.orthodb.org/v10?query=123277at4751	MGNVQSGSALTRTTVALDSFVAELGGDIIFEKRLGSARFLKTVKCRHRNGFLVIKIFIKPDPGLTLRSYQRRLKSESRNLLDITNVYSYQTFVETEKAGYIIRQWMASNLYDRISTRPFLSVVEKKWISFQLLNALRDARNRKVSHGDIKSENILVTSWNWIYLTDFASYKPTYLPLDDPSDFSFFFDMSGRRTCYLAPERFYTTESNPEISAKKSKIAMDEEGKRDGKVTEAMDCFSAGCVIAELFLEGTPLFTLSQLFKYREGEYKVDGHLSAIADEGVETLIKQMISLDPADRPAFDTLLHTSRGTVFPECFYSFLYNYVSSVNELSSESLAIKNPQMTSHASQPPHPQSITTGRPNTPSPLNNASEGKIDLLPTDSDHRLERIWADYESIEPYIA…	GO:0000011,GO:0000166,GO:0000322,GO:0000323,GO:0000324,GO:0000329,GO:0003674,GO:0003824,GO:0004672,GO:0004674,GO:0005488,GO:0005515,GO:0005524,GO:0005575,GO:0005622,GO:0005623,GO:0005634,GO:0005635,GO:0005643,GO:0005737,GO:0005739,GO:0005768,GO:0005770,GO:0005773,GO:0005774,GO:0005942,GO:0006355,GO:0006357,GO:0006464,GO:0006468,GO:0006605,GO:0006623,GO:0006793,GO:0006796,GO:0006807,GO:0006810,GO:…	ko:K08333	WD40-repeat-containing domain	WD40-repeat-containing domain
104173at4751	https://www.orthodb.org/v10?query=104173at4751	MGKATKATKKYVASGQLKKAIQARHKKQQITKKIQARRGNKGAKGKQSEAVADEDDEDVEETSKSKKMTVDSFLNGDFMDESDEDGSADLDGAEHMMELSKLAEKDPEFYKYLQENDKELLDFNPDALAADSSDDEGHEDEVMEDEDEEEQIPILTKDHLRQWSKLLLQQRSLRALRKLLIAFRAAAHMNEDGQVVAWTIDSSSVYNKLVTTALRYTPVVLEHHVPYKTLDNGRKAPTQTQKFKTLQKLILSHFNNITHILSQLTEEDTLRLALTESAKLVPYIISSRKAVKAYLKASRDIWSSGTDSIRIAAFLSVRRLAASTDDSIMDSILKSTYLSLIRCSKSTSSHTLPSINLMKNSASEVFCLDHATAYQHAFGYIRQLAIHLRNSMKIKSKES…	GO:0003674,GO:0003676,GO:0003723,GO:0003729,GO:0005488,GO:0005575,GO:0005622,GO:0005623,GO:0005634,GO:0005654,GO:0005730,GO:0005737,GO:0005739,GO:0008150,GO:0022613,GO:0030684,GO:0030686,GO:0030687,GO:0030689,GO:0030690,GO:0030691,GO:0031974,GO:0031981,GO:0032991,GO:0042254,GO:0042273,GO:0043226,GO:0043227,GO:0043228,GO:0043229,GO:0043231,GO:0043232,GO:0043233,GO:0044085,GO:0044422,GO:0044424,GO:…	ko:K14833	Noc2-domain-containing protein	Noc2-domain-containing protein
221926at4751	https://www.orthodb.org/v10?query=221926at4751	ATLFVSNLPYSATSVDLQTLFSDIAPVRTAFVVTDPGTGNSKGVGYVSFALKEDAESAYEQLSKDGINLVDRKLRVQWAASKPKDAKGKGAAIKKESKPRPAPRQPKMPHDPLAIRTIVVSGLPAGIDSKVLWKKIRKHAGAEKVEWPIKDDAGAEDPSTGELYYLDPGYASDAVSKLHAHVYKGCLLSVTLKKRLDTLSKPAAVSKRTGATESSAAAKGKATAAPSHASRLIVRNIPFNATEQDLRALFLPYGPIYSIHIPLDEKSNTASESKDNEAESSTAATTAAAYAAARKPRTKGFAFVWMLSKKDAERAVEGCNGTVFRAGTAQELAQAKQKKKKLVRLEKKAAAAAKTAANEDIDDEDEEDEDQHSDDEKAKRATERVIAVDWALSKDKWQE…	GO:0000463,GO:0000470,GO:0003674,GO:0003676,GO:0003723,GO:0003729,GO:0005488,GO:0005575,GO:0005622,GO:0005623,GO:0005634,GO:0005730,GO:0006139,GO:0006364,GO:0006396,GO:0006725,GO:0006807,GO:0008150,GO:0008152,GO:0009987,GO:0010467,GO:0016070,GO:0016072,GO:0022613,GO:0030684,GO:0030687,GO:0031974,GO:0031981,GO:0032991,GO:0034470,GO:0034641,GO:0034660,GO:0042254,GO:0042273,GO:0043170,GO:0043226,GO:…	ko:K14573	RNA recognition motif domain	RNA recognition motif domain
418644at4751	https://www.orthodb.org/v10?query=418644at4751	RLWAASGQNALESARILVISGSATSTSILKNLVLPGVGHFTILDPQTVTAEDAGNNFFLEGPSSIGKSRAEETVRLLVELNEGVEGKVDKRSLQDILANDKAWLSDFTIVIAHNQDAGLLDQLATFLWEDESNPPLVVVRSAGFVAEAYIQYHEHAGARLHSETPASLRIDKPFPALLEYATSLDFENMDVTDHGHVPYVIILVRLLEDWKKSHNGQPPANYAEQQEFKRSIRSMRKKADEENFDEAEAQAYRAWAKTTVPFDIRELLEDPKTLSLTPTSPPFFHLLHALKCFVDEQPSHTLPVNSTLPDMKADTNRYIHLQQLYKTRAEEEKATFKTYLQIPIDDDTVDSFVRNSHALKLLRGKKWGTIDEEPSALGTETAPKQLALHLALSALFAHA…	GO:0003674,GO:0003824,GO:0005575,GO:0005622,GO:0005623,GO:0005737,GO:0006464,GO:0006807,GO:0008150,GO:0008152,GO:0008641,GO:0009987,GO:0016874,GO:0016877,GO:0019538,GO:0019781,GO:0032446,GO:0036211,GO:0043170,GO:0043412,GO:0044237,GO:0044238,GO:0044260,GO:0044267,GO:0044424,GO:0044464,GO:0045116,GO:0070647,GO:0071704,GO:1901564	ko:K04532	NEDD8-activating enzyme E1 regulatory subunit	NEDD8-activating enzyme E1 regulatory subunit
320638at4751	https://www.orthodb.org/v10?query=320638at4751	MSIDTLQKRYEEAGQGHVFKFWLKLSAAEQEELKTQLEGLNIERVNRIYAKAISSEAEASNPKAEVEAIEQLPKSASESVNDPAKVASWRSTGLEAISRGQVGVLLMAGGQGTRLGSSAPKGCYDIGLPSHKSLFQYQAERIARLQQVAEMECKKPAGSVIIPWYVMTSGPTRRETENFFKQHLYFGLDSKNIIIFEQGTLPCLTMEGKIVLDTPSRVAVAPDGNGGLYAATRSPLRSGKQDTVLSDLARRGILYVHAYCVDNCLVRVADPVFLGYSIQKGADCAAKVVPKAHSAESVGVVALRGNKYSVVEYSEISKEQAEARDPETNELKFRAGNIANHFYTTAFLNRVESFEEDLAFHIARKKIPHIDLATGASVKPAKPNGMKLEMFVFDVFPYT…	GO:0003674,GO:0003824,GO:0003977,GO:0005575,GO:0005622,GO:0005623,GO:0005634,GO:0005737,GO:0005829,GO:0006040,GO:0006047,GO:0006048,GO:0006139,GO:0006725,GO:0006793,GO:0006807,GO:0008150,GO:0008152,GO:0009058,GO:0009225,GO:0009226,GO:0009987,GO:0016740,GO:0016772,GO:0016779,GO:0018130,GO:0019438,GO:0034641,GO:0034654,GO:0043226,GO:0043227,GO:0043229,GO:0043231,GO:0044237,GO:0044238,GO:0044249,GO:…	ko:K00972	Nucleotide-diphospho-sugar transferase	Nucleotide-diphospho-sugar transferase
59795at4751	https://www.orthodb.org/v10?query=59795at4751	MASFAMVFPSKKEDESGLSSYYNNKTTIIQEARVFNESPISPRKCRALLTRIVYLLYVGETFGTQEATTLFFGTTKLFQHKDVRIFMALGVIIADPSMAQGVERFFKAAIVDKNPSIATAALVSAYHLYPHAKDVVKRWVNEVQEAVNAKSSSSFFGSSSGGGYLGFGGGSSQPSGPQTIPSTSYIAQYHALGLLYFIRQQDRMAITKMIQQLGGGKSGAGTTLKNPMALCMLIRYAAKVMEEDPSIQRQVIELLEGWLRHKSDMVNFEAARALCEIKNVTAAQLTKPITGNEASVDRLIKQITGFMSEISDEFKVIIVDAIRSLCLKFPAKHASMLTFLSSVLRDEGGYEFKRAVVEAMFDMIKFIPESKEQALSHLCEFIEDCEFTKLSVRILHLLG…	GO:0005575,GO:0005622,GO:0005623,GO:0005737,GO:0005794,GO:0005798,GO:0006810,GO:0006886,GO:0006888,GO:0006890,GO:0008104,GO:0008150,GO:0012505,GO:0012506,GO:0015031,GO:0015833,GO:0016020,GO:0016192,GO:0030117,GO:0030120,GO:0030126,GO:0030135,GO:0030137,GO:0030659,GO:0030660,GO:0030662,GO:0030663,GO:0031090,GO:0031410,GO:0031982,GO:0032991,GO:0033036,GO:0034613,GO:0042886,GO:0043226,GO:0043227,GO:…	ko:K17267	Coatomer subunit gamma	Coatomer subunit gamma
138833at4751	https://www.orthodb.org/v10?query=138833at4751	VAPIAILMDELRSEDVQLRLNAIHSIPTIALALGSDRAREELIPFLQDSVDDEDEVLLALAEELGRNFEEYIGGKDYAHLVLGPLENLSAVEETLVREKAAESITKVAAVLSQQQIEQHYIPLLKRLSQGEWFTSRTSSAALYSAVYARVSPAIQDDLRKGFILLGSDDTPMVRRAAAKWLGPLLEHFSQPHIISDGLPIYRKLQQDEQDSVRLLTVEDLIVIAKRLTPAEVKEQLLRQIRQSIGDKSWRVRYMAANHFNEVSEALGVELVREELIGQYVQLLKDNEAEVRSAASTQIPGFSKMLDKEVILARVVPCVRDLSQDSSQHVRAALANQISGLAPLLGKEATIEHLLPLFLHLLKDDFPEVRLNIISKLETVNTVIGIELLSESLLPAIVEL…	GO:0000075,GO:0000159,GO:0000278,GO:0000910,GO:0003674,GO:0005575,GO:0005622,GO:0005623,GO:0005634,GO:0005737,GO:0005815,GO:0005816,GO:0005826,GO:0005856,GO:0005933,GO:0005934,GO:0005935,GO:0005937,GO:0005938,GO:0006417,GO:0006996,GO:0007010,GO:0007049,GO:0007088,GO:0007093,GO:0007094,GO:0007096,GO:0007163,GO:0007346,GO:0008104,GO:0008150,GO:0008287,GO:0009889,GO:0009966,GO:0009968,GO:0009987,GO:…	ko:K03456	Protein phosphatase PP2A regulatory subunit A	Protein phosphatase PP2A regulatory subunit A
378281at4751	https://www.orthodb.org/v10?query=378281at4751	LKDASPKKWTANSIRTGLIARKRGMTAIWNDQGVRVPVTILQVENCQVTANIQTVKRDKSIYHAVQVAASDRSPKSTTRQMLGHFRKAKVPPKRIVKEFPVTADAHVPVGTTLSAIHFVPGQYVDVVANSIGKGFQGGMKRWGFHGLAASHGVSVSHRSSGSTGQHQDPGRVFPGKKMAGHMGNKRITTQNLPVVRVDTSLNLIFVKGTVPGVDDAHVLVRDAKKKVVAVGSHNQAKGLYEKVLPKGVDDLPFPAGTVELAATLPPVIEAPSYRRSPFLPLEMKLSGPEKSRQVNSLLHTLRGEQYRHLQNVRSSRERVAPPRTYNTPTLPVRLTALAYDSEISNEQPVIPIATSPVTYSGPAPPKSWKLSSPQGARVNIEWHMRALSVASAHMGSFAD…	GO:0000048,GO:0000313,GO:0000315,GO:0003674,GO:0003735,GO:0003824,GO:0005198,GO:0005575,GO:0005622,GO:0005623,GO:0005737,GO:0005739,GO:0005759,GO:0005761,GO:0005762,GO:0005840,GO:0006412,GO:0006518,GO:0006807,GO:0008150,GO:0008152,GO:0009058,GO:0009059,GO:0009987,GO:0010467,GO:0015934,GO:0016740,GO:0016746,GO:0016755,GO:0019538,GO:0031974,GO:0032543,GO:0032991,GO:0034641,GO:0034645,GO:0043043,GO:…	ko:K02906	Ribosomal protein L3	Ribosomal protein L3
202089at4751	https://www.orthodb.org/v10?query=202089at4751	SPPIVPSYFNPVSSFFSTYDRITRWRADLGLPYPGSVENTQKEAKAVHLTNYMFDGARADLTKNLSYNPLFQLTHSFVLGSSVQPASYSLGVNYASENVFLQGTMDHEGSVNARFNHGWTASNIFKAQAQSQQAGHNMIQLEHDFIGSDYHLNFKAVNPSPADGSGVYIGSYLQSVTKNLALGVESLYQRSAQNTELANSYLAKITSSDKSWIATAQLQPQGILQATYWQKLSEKVEVAADLQIINAPTRRDAIATLGARYDFRAAQFRAQIDSTGKVSALLEQRFIPAFAFLVSGEIDHFKNNAKVGVGIMIESTTLTPEEMGMVPP	GO:0003674,GO:0005215,GO:0005575,GO:0005622,GO:0005623,GO:0005737,GO:0005739,GO:0005740,GO:0005741,GO:0005742,GO:0006605,GO:0006626,GO:0006810,GO:0006839,GO:0006886,GO:0006996,GO:0007005,GO:0007006,GO:0007007,GO:0008104,GO:0008150,GO:0008320,GO:0008565,GO:0009987,GO:0015031,GO:0015399,GO:0015405,GO:0015450,GO:0015833,GO:0016020,GO:0016021,GO:0016043,GO:0017038,GO:0019867,GO:0022804,GO:0022857,GO:…	ko:K11518	Mitochondrial import receptor subunit TOM40	Mitochondrial import receptor subunit TOM40
295937at4751	https://www.orthodb.org/v10?query=295937at4751	MSESGEPVVNKNKAHRKDKRRISFCILSNPSDLDKISAWDTDDIDQRSRYLYSLYINPKGIACTLDLVHGSMAVRTTRKTYDPYIILKSRDMMKLMARGVALNQAVKVLQDDIACDIIKIGNLVRNKERFVKRRQRIIGPDGSTLKAIELLTNCYVLVQGNTVSVMGPFKSLKEVRRIVLDCMKNIHPIYRIKVSANKDVPCILAVNYVIQELMIRRELAKDPKLATESWDRFLPQFRKRHLKTSEKTAKKNEKLAQKVEARNAAGIETTADDLKKKEVTKKVYTPFPPAQLPRKVDLQLESGEYFLKQSDKDAREAQKRKQKQAETTEKRQAQRAEAFVAPEEAAEPTVDEKRRHKKRSVMEAEMDNEEAAGSEKKKKRKSKKKDKETDSS	GO:0000447,GO:0000460,GO:0000462,GO:0000466,GO:0000469,GO:0000478,GO:0000479,GO:0003674,GO:0003676,GO:0003723,GO:0005488,GO:0005575,GO:0005622,GO:0005623,GO:0005634,GO:0005730,GO:0006139,GO:0006364,GO:0006396,GO:0006725,GO:0006807,GO:0008150,GO:0008152,GO:0009987,GO:0010467,GO:0016070,GO:0016072,GO:0022613,GO:0030490,GO:0030684,GO:0030686,GO:0031974,GO:0031981,GO:0032040,GO:0032991,GO:0034470,GO:…	ko:K06961	KRR1 small subunit processome component	KRR1 small subunit processome component
310891at4751	https://www.orthodb.org/v10?query=310891at4751	QNTEDEVLKAAIAKYGKNQWARISSLLVRKTPKQCKARWYEWLDPSIKKTEWSKVEDEKLLHLAKLMPTQWRTIAPIVGRTATQCLERYQKLLDEAEAKENEELGLAGPSGDSGPSADDIRRLRPGEIDPDPETKPARPDPIDMDEDEKEMLSEARARLANTQGKKAKRKARERQLEEARRLAVLQKKRELKAAGIMYNADIPFEKKPAAGFYDTSEEQARVAAAPVGQTLRRLENKRKPEEEEAERKKRQRKNAAGKEGESANHQTKFIAARDAQIQKLKEAESIGRRRKLVLPTAQVGEAELEEIVKIGQAGENAKALVGGGSDASGKLLSDYEGLEAARMARTPRTAPQRKHLLMEARNLRNMSMAQTPLLGDENTPVHVGPQGGTGFESATPRHQ…	GO:0000350,GO:0000375,GO:0000377,GO:0000393,GO:0000398,GO:0000974,GO:0000981,GO:0000988,GO:0000989,GO:0001067,GO:0001076,GO:0001134,GO:0001135,GO:0003674,GO:0003676,GO:0003677,GO:0003700,GO:0005488,GO:0005575,GO:0005622,GO:0005623,GO:0005634,GO:0005681,GO:0005684,GO:0005737,GO:0005829,GO:0006139,GO:0006355,GO:0006357,GO:0006396,GO:0006397,GO:0006725,GO:0006807,GO:0008150,GO:0008152,GO:0008380,GO:…	ko:K12860	Pre-mRNA-splicing factor cef1	Pre-mRNA-splicing factor cef1
263390at4751	https://www.orthodb.org/v10?query=263390at4751	MPAAHPENEKTNNTHILLPFLATQSQNTLTRLCQRPSSCLAIFRLLAPIERQLIMNLLWLESAIPLSTMAAWVIREGRKLYEDALATLGRLHILPASTGKLALNPTFKTAFRQAITGGGTSGSFGVPAPPDDKRMPTDLDTLDSYALERWETILHYMVSSGSGQSPTKPSQGVLFLLQRSGLMKNQYGSVLQITSAGFQFLLHPPHDQLWDLLLQYLHLAEERQMDLVEVLGFIFMLSTMELGREYSTENLSGTQRAMLEDLRDYGLIWQRRPTSRRFNPTRLATTLTSSSPPLPTSTGTASGPQEGFIILETNYRVYAYTGAWVCVITSNWRSLLTCSPTDNALQTAVLNLFVSLKYRFPNLVVGSITRESVKKALMNGISADQVISYLMTHAHPQMR…	GO:0000109,GO:0000112,GO:0000428,GO:0000439,GO:0000717,GO:0000988,GO:0000990,GO:0000991,GO:0003674,GO:0003676,GO:0003677,GO:0003690,GO:0003700,GO:0005488,GO:0005575,GO:0005622,GO:0005623,GO:0005634,GO:0005654,GO:0005667,GO:0005675,GO:0006139,GO:0006259,GO:0006281,GO:0006289,GO:0006351,GO:0006352,GO:0006355,GO:0006357,GO:0006366,GO:0006367,GO:0006464,GO:0006468,GO:0006725,GO:0006793,GO:0006796,GO:…	ko:K03144	RNA polymerase II transcription factor B subunit 2	RNA polymerase II transcription factor B subunit 2
458980at4751	https://www.orthodb.org/v10?query=458980at4751	MDALKAEIATKRKAITEDPLLAGRPNKYMRRGDIERLREEAEQKAREEKRRLEEEEAARKAAQSSPAPASQSPAVETPDSASPAPIVMESFNISDEDTIRRLRSKGQPIRLFGETDKDRRLRLRALELIEEKGHDRQGGQNDFKKALEDVENNEREQLSKSTKGKKKDDGESGANAVLDLGLVKADPDKLYPLIYYALKRTLKEWGEAMDERPESIKRTTQGKLAAATQVQSAEYLKPLFKTLRSRSLPADMLARMAEIVHYMQKRQYQKANDSYLRLSIGNAPWPIGVTMVGIHERSAREKISADQVAHVLNDEVSRKYIQSLKRLLTFAQTKYPPADISQLMG	GO:0000350,GO:0000375,GO:0000377,GO:0000393,GO:0000398,GO:0000956,GO:0005575,GO:0005622,GO:0005623,GO:0005634,GO:0005681,GO:0005682,GO:0005684,GO:0006139,GO:0006396,GO:0006397,GO:0006401,GO:0006402,GO:0006403,GO:0006725,GO:0006807,GO:0008150,GO:0008152,GO:0008298,GO:0008380,GO:0009056,GO:0009057,GO:0009892,GO:0009987,GO:0010467,GO:0010468,GO:0010605,GO:0010629,GO:0016043,GO:0016070,GO:0016071,GO:…	ko:K12817	Pre-mRNA-splicing factor 18	Pre-mRNA-splicing factor 18
414508at4751	https://www.orthodb.org/v10?query=414508at4751	LVASAGVAQRATIYLKSSTVLLTNACRRSKQRTQLNLIGTNPSQRLLSTPAYKGHIPLNWFENALLTVGSAYMAITDPRRGDMVAALGETTAGPSLSHLRDRMLESPEGRRILKDRPRINSTTVSMDELARYPEGTFGRAYVTWLERCGVTPDTRAPVHYIDDPELAYVMQRYRECHDFYHCICNMPVNVESELALKYFEFANLGLPMTGLAALFGPLRLSQKKRARLFSEYVPWALKCGGSAQSLITVYWEKRWDQNVEDMKREFGIWDPPAARWSKPLSEAKAATEKRRQEST	GO:0005575,GO:0005622,GO:0005623,GO:0005737,GO:0005739,GO:0005740,GO:0005743,GO:0006732,GO:0006733,GO:0006743,GO:0006744,GO:0008150,GO:0008152,GO:0009058,GO:0009108,GO:0009987,GO:0016020,GO:0019866,GO:0031090,GO:0031966,GO:0031967,GO:0031975,GO:0042180,GO:0042181,GO:0043226,GO:0043227,GO:0043229,GO:0043231,GO:0044237,GO:0044249,GO:0044281,GO:0044283,GO:0044422,GO:0044424,GO:0044429,GO:0044444,GO:…	ko:K18586	Ubiquinone biosynthesis protein COQ4, mitochondrial	Ubiquinone biosynthesis protein COQ4
332416at4751	https://www.orthodb.org/v10?query=332416at4751	MAAISVSNLTYSYNAFSPPSLSQINIQLPKGSRTILVGANGAGKSTLLQLLAGKKLVADGADVLIKGQDVFRNSPQGVTFLGTEWYVAPVVRGDIGVAEFLDSVGGYRYKERRDHLLDLLDVDLDWRMHKISDGERRRVQLCFGLMAPWDVLLLDEVCRDLDVLVRDDLLKFLKADSEARGATILDATHIFDGLNDFPTHVAHMRFGSFVTLPTAWPFSSDSIPNSLSSTPLYNVALQWLKEDRDFNRELVKQGKKLPRGARKNEV	GO:0000166,GO:0000288,GO:0000289,GO:0000956,GO:0003674,GO:0003824,GO:0005488,GO:0005524,GO:0005575,GO:0005622,GO:0005623,GO:0005737,GO:0006139,GO:0006351,GO:0006352,GO:0006354,GO:0006355,GO:0006357,GO:0006366,GO:0006367,GO:0006368,GO:0006401,GO:0006402,GO:0006725,GO:0006807,GO:0008144,GO:0008150,GO:0008152,GO:0009056,GO:0009057,GO:0009058,GO:0009059,GO:0009889,GO:0009892,GO:0009987,GO:0010467,GO:…	ko:K12608	P-loop containing nucleoside triphosphate hydrolase protein	P-loop containing nucleoside triphosphate hydrolase
103461at4751	https://www.orthodb.org/v10?query=103461at4751	MTRRDRSFSPDSSNKRVRPSHRSPRSPSPTRRSTQRPNGRSRYDDERDRDRDRDRDRDRARDRDRDRYRDDRYRDDRRRDSHRDDRRRSRSRERRPPTPPRSGTVNESLSTPPPEDEKMKAKRAKLEAWKKEREAKKALDEAKAKAMALAGKSAPSAAPTPKPVGQLNRSALNGLGLKGLPVKPEFANAAKGVAASLDDAVESKRKLEMLGDMPAIDMTMVEDGAGVGDLEVDDDDEEANRMDQALKAKAKDSMQVDEEEEDPLDSFMSEVKAEVKKVNMEDIQKMGLAAGRSRIRLDERMIENGMEEEVEGPVPDELDATDLNPEDILALAAKKAKKKEFATVDHTKVRYEPFRKEFYIPPPDIVSMTEDEVDLLRLELDGIKIRGVDCPRPVTKWSH…	GO:0000245,GO:0000348,GO:0000375,GO:0000377,GO:0000398,GO:0003674,GO:0003724,GO:0003824,GO:0004004,GO:0004386,GO:0005488,GO:0005575,GO:0005622,GO:0005623,GO:0005634,GO:0005681,GO:0005684,GO:0005730,GO:0005737,GO:0006139,GO:0006364,GO:0006396,GO:0006397,GO:0006725,GO:0006807,GO:0008026,GO:0008150,GO:0008152,GO:0008186,GO:0008380,GO:0009987,GO:0010467,GO:0010468,GO:0010501,GO:0016043,GO:0016070,GO:…	ko:K12811	P-loop containing nucleoside triphosphate hydrolase protein	P-loop containing nucleoside triphosphate hydrolase
196094at4751	https://www.orthodb.org/v10?query=196094at4751	MATYEYDEAGVMAAYFLITFLALILVPLTFSSLTKHSGTNDTDGCQCTPCIEHRKAISQQEKGSLFNPKFTRRYFLIGGWSLFAFVSYRASQLKVENKVYNPFEILGIKTSTPEKEIKSHFKQLSKLHPDKVKVTANMTIEAIQEKFVEITKAYKSLLTDEKIKENWIKYNHPDGPQSTSMGIALPKWIVEGKNRIWVMAVYGLIFGGALPALVVRWWFGSREKTKDGVHAKSAAAFFKSVREESSVEEVMGALGKAFKWDFPSSHVKAHAELDALEKAINEQLGSKWTEVRRLVRDTDGELHAARRTALVLLYAHLLRLNINDRSLKKRQREVVLQTPLLLNALLNISVARTWLLPTLAIMRLHSYITQALPPIANERLALTQLPSLSVDSLNELSPS…	GO:0003674,GO:0005215,GO:0005575,GO:0005622,GO:0005623,GO:0005737,GO:0005739,GO:0005783,GO:0005789,GO:0005791,GO:0006605,GO:0006612,GO:0006613,GO:0006614,GO:0006620,GO:0006810,GO:0006886,GO:0008104,GO:0008150,GO:0008565,GO:0012505,GO:0015031,GO:0015833,GO:0016020,GO:0016021,GO:0030867,GO:0031090,GO:0031204,GO:0031205,GO:0031207,GO:0031224,GO:0031984,GO:0032991,GO:0033036,GO:0033365,GO:0034613,GO:…	ko:K09540	Translocation protein sec63	Translocation protein sec63
50835at4751	https://www.orthodb.org/v10?query=50835at4751	LRRSLSRNMSTPRYSGPWTAPKVRQQFFDFFKAKQHVFCPSSPTIPFEDPTLLFANAGMNQVRAIFLGTVDPHSDMSKLKRAFNSQKCIRAGGKHNGPSRLGQISYHHTFFEMLGNWSFGDYFKVRLAYSWELLTEVYKLSPDRLYVSYFEGNPAAGLQPDLEAKQYWLDIGVSEDHIIPGNAKDNFWCSEIHYDRIGGRNAAHLVNQDDPDVLEIWNNVFIQFNREDDGSLRSLPAKHVDTGLGFERLVSAIQDVRSNYDTDVFIPIFDKIQELTGVRPYEGRFGADDADGIDTAYRVVADHVRTLTFALSDGGVPNNVGRGYVLRRILRRGARYARKKLGVNIGSFFSSLMPVVVETMGSTFPEITKRVDEIKEILDEEEESFSRTLDRGEKLFDQF…	GO:0000049,GO:0000959,GO:0002181,GO:0003674,GO:0003676,GO:0003723,GO:0003824,GO:0004812,GO:0004813,GO:0005488,GO:0005575,GO:0005622,GO:0005623,GO:0005737,GO:0005739,GO:0006082,GO:0006139,GO:0006396,GO:0006399,GO:0006400,GO:0006412,GO:0006418,GO:0006419,GO:0006518,GO:0006520,GO:0006725,GO:0006807,GO:0008033,GO:0008150,GO:0008152,GO:0009058,GO:0009059,GO:0009451,GO:0009987,GO:0010467,GO:0016070,GO:…	ko:K01872	Alanine--tRNA ligase	Alanine--tRNA ligase
183849at4751	https://www.orthodb.org/v10?query=183849at4751	MSTAYPIPANVSPATVKNTASLLRIVALTLISGAAIASRLFAVINFESIIHELYVCFCSRATRVLAEKGFYNVCATASAWRFLTSNFRFTKEMKDESAGLLAAAFIGIVPGYISRSVAGSYDNEAIAIFLLMFTFYCWIKALKQGSALFGTIAAVFYFYMVAAWGTSVIITNMIPLHALVLILMGRFSDRLYVAYSSWYAIGTLASMQVPFVGFQPVSTSEHMGALGMFGLLQIVAFAQLVRTHVSSQQFQKLLFGGVVSIGLLGFFAFIFLTYKGKIAPWTGRFYSLWDTGYAKKYIPIIASVSEHQPTAWPSFFMDLQFLIFTFPAGVILCFRQLRDEHLFVIIYAVMASYFAGVMVRLMLTLTPVVCVASAVAISTLLDTYIDPVEPTPEDDVIDP…	GO:0003674,GO:0003824,GO:0004576,GO:0004579,GO:0005575,GO:0005622,GO:0005623,GO:0005737,GO:0005783,GO:0005789,GO:0006464,GO:0006486,GO:0006487,GO:0006807,GO:0008150,GO:0008152,GO:0008250,GO:0009058,GO:0009059,GO:0009100,GO:0009101,GO:0009987,GO:0012505,GO:0016020,GO:0016021,GO:0016740,GO:0016757,GO:0016758,GO:0018193,GO:0018196,GO:0018279,GO:0019538,GO:0031224,GO:0031984,GO:0032991,GO:0034645,GO:…	ko:K07151	Oligosaccharyl transferase STT3 subunit	Oligosaccharyl transferase STT3 subunit
229997at4751	https://www.orthodb.org/v10?query=229997at4751	MSIRDSNVIILEVGRTVVRAGLGLHELLKTPTVEIPARVGLRRGALQDSANDEPAASTSRAPSQFPQTAVPQAAVKDYLVGTQLDEAIASGQDLIISWPFADGDISDWTQAEAIWKYILFNQLQRRRVQNESPILFSITPGLARDTYERICQVFFERFNVAGFAILERPMAQLYAVNSLSGVIVDIGDEVTDITPIYEAFVLHPQRTQVALGARHCQNYLAHLLRANQSVVNTLSPPENALDSATLHATLLELVKQLVEEGHVRVPSDGETAVIEDEGVTDIAAIVVAGKERAVIESGMKKKLNTKATVAEQARAREIEALDLITVQFREHSLTIGKERHRFCEPLFDPSLLLGLPGTGALNPDTEGPLPIQEVVGHVVSQTEVDQRQYIWQGLVVTGD…	-	ko:K11768	actin-like ATPase domain-containing protein	actin-like ATPase domain-containing protein
267556at4751	https://www.orthodb.org/v10?query=267556at4751	MDELSALPPETSWKRSHRSRPPSWNPRVNPYVNASPTATRAESPHFDTPLILAPTPRRHLIESSASQHWLNTPPMSATSSRPTSPQPLSSGNPAARARRRLSSTHTRSFSSLSTAEKMEQVPLSPSSRGQFMSSSGRAVESEEVGAGRRWIKWMHKRGIKQWVVPGIIAGATLLKLAIGLGSYSGQGTPPMFGDYEAQRHWMELTVHLPFSQWYTYDLPYWGLDYPPLTAYVSWLCGAVAHLINRTWVALDNSRGIESEESKLFMRLSVIIVDALIYVPALVMFAYTWQGSRSRRTQELSLLALILQPALLLIDFGHFQYNSVMLGRTILAINFFAMGKDLIGAVFFVLSLGFKQMALYYAPAIGSYLLAKCIYLGPVKGQLAIVTLATFLLLFLPWLP…	GO:0003674,GO:0003824,GO:0005575,GO:0005622,GO:0005623,GO:0005737,GO:0005783,GO:0005789,GO:0006091,GO:0006464,GO:0006486,GO:0006487,GO:0006488,GO:0006490,GO:0006629,GO:0006807,GO:0008150,GO:0008152,GO:0009058,GO:0009059,GO:0009060,GO:0009100,GO:0009101,GO:0009987,GO:0012505,GO:0015980,GO:0016020,GO:0016021,GO:0016740,GO:0016757,GO:0016758,GO:0018193,GO:0018196,GO:0018279,GO:0019538,GO:0031224,GO:…	ko:K03848	Mitochondrial matrix Mmp37	Mitochondrial matrix Mmp37
170297at4751	https://www.orthodb.org/v10?query=170297at4751	MPDVDMKATEAKPDEDKQNLEKKAPAVSPATEIKNNVALIDRAVSTLEPRFTHRVLRTLTALRKRLDSSILRNAIDSIYVQGVKHSLLSWLPEGPSGEQSMEVDSSPQKSNSEPVPEVEMYLRLLIILQLLKSEDTQEKALDLANETAAKMQSLNRRSMDAIAAKIWFAVDRAYDLAGEISDARPLFLAAQRTASLRNDDEAHAALINCLLRSYISYNLYDQADKLVSKTTFPSSASNAQFARYHYYLGRIKAVQLNYTDAHTNLQQAIRRAPAAKTAPGFYQSVHKYFVVVELLMGDIPDRSLFRHVVLEKALNGYFEIVKGSCLLLYACQCLLIITEAVRTGSLAQFQTTLQQHASQFKDDNTYTLILRLRQNVIKTGIRRLSLSYSRISLRDICVK…	GO:0000502,GO:0005575,GO:0005622,GO:0005623,GO:0005634,GO:0005838,GO:0006508,GO:0006511,GO:0006807,GO:0007088,GO:0007346,GO:0008150,GO:0008152,GO:0008541,GO:0009056,GO:0009057,GO:0009896,GO:0009987,GO:0010498,GO:0010564,GO:0010638,GO:0010965,GO:0019538,GO:0019941,GO:0022624,GO:0030071,GO:0030163,GO:0031331,GO:0032270,GO:0032436,GO:0032991,GO:0033043,GO:0033044,GO:0033045,GO:0033047,GO:0043161,GO:…	ko:K03033,ko:K03126	26S proteasome non-ATPase regulatory subunit 3	26S proteasome non-ATPase regulatory subunit 3
280937at4751	https://www.orthodb.org/v10?query=280937at4751	VLVGVIGGSGLYHLDNLTFVPWGFPSSPITIAALPSGARVAFLARHGLGHSINPSAVPSRANIAALKSLGVRAVLAFTAVGSLREEIPPGAFALPSQAIDRTKGVRPASFFEGTSIVAHTAFGDPFSKKLVAWLEPRVRRALEGRGVELHTDKCVVCIEGPQFSTRAESIMYRAWGGDLINMSAIPESKLAREAELSYALIATATDYDSWRPEAEAVTAHDVFQTLKQNADTSRFVAASILDDLQAAIAAASEPNASADSIFLEHVGSMKFSIMPRSEHQNPEDRKKLAFVLPEYFSGEEQKDVGTA	GO:0000096,GO:0000097,GO:0003674,GO:0003676,GO:0003723,GO:0003729,GO:0003824,GO:0004731,GO:0005488,GO:0005575,GO:0005576,GO:0005622,GO:0005623,GO:0005737,GO:0006082,GO:0006520,GO:0006536,GO:0006537,GO:0006555,GO:0006790,GO:0006807,GO:0008150,GO:0008152,GO:0008652,GO:0009058,GO:0009064,GO:0009066,GO:0009067,GO:0009084,GO:0009086,GO:0009987,GO:0016053,GO:0016740,GO:0016757,GO:0016763,GO:0017061,GO:…	ko:K00772	S-methyl-5'-thioadenosine phosphorylase	S-methyl-5'-thioadenosine phosphorylase
209053at4751	https://www.orthodb.org/v10?query=209053at4751	MTLDILSFIDNKGGSAEEIRESQRKRGHSVELVDEIIQMYTDWVKVDYDTNALRKKVNEVQKEISAKKKAKQPADDLVAQKKEIDAQVEAKKKEAKEFETLMRQKASTVGNIVGKGAPVSLTEDDNVVIKTWDPNGDLSEPAPREGIMPHHEVLLRLDAMDLDRGAKIAGHRGYYLTGDGVDLNQALISYGLDFLRSRGYKKIQPPFFMNKDQMAKTAQLDQFDEELYKVIGSDDEKYLIATSEQPISALHSDEWFESPDTQLPVKYAGYSTCFRKEAGSAGRDMWGIFRVHQFEKVEQFVITDPEKSWEMFDTMIANSEAFYQSLGLRYNVVGIVSGALNLAAAQKYDLEAYFPFQRAYKELVSCSNCTDYRSRRLEVRCGLKTKEQTRKVYVHMLNG…	GO:0002181,GO:0003674,GO:0003824,GO:0004812,GO:0004828,GO:0005575,GO:0005622,GO:0005623,GO:0005737,GO:0006082,GO:0006139,GO:0006399,GO:0006412,GO:0006418,GO:0006434,GO:0006518,GO:0006520,GO:0006725,GO:0006807,GO:0008150,GO:0008152,GO:0009058,GO:0009059,GO:0009987,GO:0010467,GO:0010494,GO:0016070,GO:0016874,GO:0016875,GO:0019538,GO:0019752,GO:0032991,GO:0034641,GO:0034645,GO:0034660,GO:0035770,GO:…	ko:K01875	serine-tRNA ligase	serine-tRNA ligase
14793at4751	https://www.orthodb.org/v10?query=14793at4751	SSSTPVSNPLIPEKYLDVPSQRLYYLSFGLLCQSIKILDFIWSVASGQDQMLTCRKWLLVDFTYCVLLAQLRIPRLQYSKASVILQVISLWFLDGILFGGINVNAGALLGSSIGFTAGLPGASTNSFGIRSILEPLTFGLISTDAKDKHLLGQHTVRMSPISTAHLNPENLNFCISPSNPSALLPVVLNNTNIAALRYSITPLGYSENGSNTKIKMVDMSSKDLKSAQNQILVTPQPIPSSRSDDEYDEYDDDEEDTNKRSALQLTQSMAYISLSQTGIIRLERVVDHSSGDARLIISEAVVVPCPQVEFAEDAVEPVRCSGQDLDTRLKINVRGVPPMSLRWLRTINRNREQFLVEGIEGDQSHDSQHSVDMDSLQVASPAIPITRIPSPQEVTVPLT…	GO:0000226,GO:0003674,GO:0005198,GO:0005488,GO:0005515,GO:0005575,GO:0005622,GO:0005623,GO:0005634,GO:0005635,GO:0005641,GO:0005643,GO:0005737,GO:0005739,GO:0006606,GO:0006810,GO:0006886,GO:0006913,GO:0006996,GO:0006997,GO:0006999,GO:0007010,GO:0007017,GO:0007049,GO:0008104,GO:0008150,GO:0009987,GO:0012505,GO:0015031,GO:0015833,GO:0016020,GO:0016021,GO:0016043,GO:0017038,GO:0017056,GO:0022402,GO:…	ko:K18725	Nucleoporin Pom152	Nucleoporin Pom152
265302at4751	https://www.orthodb.org/v10?query=265302at4751	-	-	-	Nuclear protein SNF4	Nuclear protein SNF4
266634at4751	https://www.orthodb.org/v10?query=266634at4751	LFMAEANFAQHFAVIFQPIAGEYDLIGKHPNAAHTIRNIVKYETAMVEMRELISPEIELIETRIAGPAKELQAVMKIIRKTITKRDHKVVDYDRFNNSLTKLRDKKDKSLSDEKNLFKVEQDFEIATNEYEYINTALKQDFPRFMMLATQFIDPLFNSFFYMQLNIYYLLLEKLNSFADECKYDISNVPGAQIVDEYENKRTDAWSHIENLNIVKRIVSVCKMVQQNRAQVGRQTSSSALGSGGSSPGLRAAPPPSRSVSSASSYKKAVPPPAATSTSMPPPPYTASSSAASSASAAAAAKRAPPPPPPLKPKPKAAPQIKYVVALYDFAAQDGDLSFNAGDRIELVEKSDSAEDWWTGRLNGVQGVFPGE	GO:0003674,GO:0005085,GO:0005086,GO:0005488,GO:0005515,GO:0005516,GO:0005575,GO:0005622,GO:0005623,GO:0005737,GO:0005794,GO:0005802,GO:0005826,GO:0005829,GO:0005856,GO:0005937,GO:0005938,GO:0006810,GO:0006897,GO:0006950,GO:0006974,GO:0007009,GO:0007163,GO:0008064,GO:0008092,GO:0008150,GO:0008360,GO:0009405,GO:0009607,GO:0009987,GO:0010256,GO:0012505,GO:0015629,GO:0016043,GO:0016192,GO:0019899,GO:…	ko:K12562	SH3 domain	SH3 domain
135184at4751	https://www.orthodb.org/v10?query=135184at4751	MPDHGDSFLPRIQSVFYAVFDDLQGPKIVYQVPEGLIAVSSSGPSNSISNGPSTVSTPYTDTSPVIPYHGSTSTTEIMSSCNSNSLLSSPNDYKSVGRHFQSASPVKRSNSSQRTLFKFVDISMFVIPSPELCGRLVTCSTQKHRIIGFPVQLKGKYERNFFRYNLCLVFERDADLSCYEPIVRKVSRVLKSCEESAFLSSPETSPTVHAILEQLYEDLNSYSETSIPIDQFNSIELKIFPFYPNPPPLDDWAVPLALINLGKRIEDNWDITMRKVCQHINGVNHVSRIAHLADCDIALTRQAVSHLLYYQVIMMIDIFQYSNMYTLRKSIQWLADESHVREECGPYVTKKGEDIPDWPKLLHLYSRLRPGKSLYDWMKEFDVEALGIDVRRFTSFGVI…	GO:0000306,GO:0000322,GO:0000323,GO:0000324,GO:0000329,GO:0005575,GO:0005622,GO:0005623,GO:0005737,GO:0005773,GO:0005774,GO:0006810,GO:0006811,GO:0006812,GO:0006820,GO:0006865,GO:0006950,GO:0006995,GO:0007154,GO:0008150,GO:0009267,GO:0009605,GO:0009893,GO:0009894,GO:0009896,GO:0009966,GO:0009968,GO:0009987,GO:0009991,GO:0010506,GO:0010508,GO:0010646,GO:0010647,GO:0010648,GO:0015711,GO:0015804,GO:…	ko:K20405	Nitrogen permease regulator 2	Nitrogen permease regulator 2
234698at4751	https://www.orthodb.org/v10?query=234698at4751	GGIVLWSRSFTPDAAQLASSSSSPVNSLIREALIEGRTTEEKYEKDGYAVKWTFVNDLELIFVVSYQRILQLTYVDELLLTMKRVFIQYFGPFVASFVASLHKINNTGTLAVQEATWDFAQAFERWDTLFNTLLKSLEEKAALVRLSPDIADLASEVPSTNPDAPQDGQQIARNVQALKNRLRGKGVRRRGAGRLDLGSGRDSHPESESDTQPKRKAPAKSGRKWGDEAPTESDMASLDFSIDKGAPNGTYVGSHDLQALVDQSSLGIRTSDGMYEVKDWDFSKEKGSDDAADAIAKALKPLDAKTKASEGSLGAFSSLFARLTGSKVLTEADLKPVLEAMKQHLMKKNVAKDIADKVCEGVGEGLIGKKVAGFQSINNAVRQALSTSLTRILTPKTST…	GO:0000166,GO:0001882,GO:0001883,GO:0003674,GO:0003824,GO:0003924,GO:0005047,GO:0005488,GO:0005525,GO:0005575,GO:0005622,GO:0005623,GO:0005737,GO:0005783,GO:0005785,GO:0005789,GO:0005791,GO:0006605,GO:0006612,GO:0006613,GO:0006614,GO:0006810,GO:0006886,GO:0008104,GO:0008150,GO:0012505,GO:0015031,GO:0015833,GO:0016020,GO:0016462,GO:0016787,GO:0016817,GO:0016818,GO:0017076,GO:0017111,GO:0019001,GO:…	ko:K13431,ko:K21989	P-loop containing nucleoside triphosphate hydrolase protein	P-loop containing nucleoside triphosphate hydrolase
86293at4751	https://www.orthodb.org/v10?query=86293at4751	MDTLIDLMNHPYLTLRLGQGSDTKRNVDAVYPITIFFAFGIYLVYQRYQQTHNSPIPFDVPTPADPTWQGQQLTDPHIEIHLTNPDVLPMMAVPDRRYITSFDPSTGLHLGTYLADNEAEIEAKIEKAKIAQKQWKKTTFQQRRRVVRSLLKWLVDHQEVCARVACRDTGKTVLDAALGEILTTCSKMEWLLNHGEDAIKPETRHSNLMMSYKKSQVIYEPLGVVAGIVSWNYLHNAWSPILAAIFSGNGIVLKCSEHVIWSTTWFVGAIKKCLRACGHDPELIQVVCCYPEQADALTRSPDIKHITFIGSENVGRKVNIASTEHLTPVTLELGGKDPAVILPGTDLNKWASLWMRGVQNMGQNCIGIERLIVHADQYDDLYTIFSERVEKMRVGSVMA…	GO:0000003,GO:0000280,GO:0003674,GO:0003824,GO:0004029,GO:0005575,GO:0005622,GO:0005623,GO:0005737,GO:0005783,GO:0006139,GO:0006259,GO:0006310,GO:0006725,GO:0006807,GO:0006996,GO:0007049,GO:0007127,GO:0007131,GO:0008150,GO:0008152,GO:0009987,GO:0012505,GO:0016020,GO:0016021,GO:0016043,GO:0016491,GO:0016620,GO:0016903,GO:0022402,GO:0022414,GO:0031224,GO:0034641,GO:0035825,GO:0043170,GO:0043226,GO:…	-	Aldehyde dehydrogenase, glutamic acid active site	Aldehyde dehydrogenase, glutamic acid active site
326512at4751	https://www.orthodb.org/v10?query=326512at4751	MTDAPPTPTPLHLLRSHSSAISALSWSTDNERVYSADSSGRVVITNTRTLRALASWNPHTDSVLGVEEWNASIITHGRDNKLHVWQRIEELPAETRIGASAALPNLPTPALCYSMDVNALNFCRFSLFPRGSHQGEAEHGGTLALLALPNLIDSSTDVWTLPGRKRLHAAIGQRVPLEAATSGARNSSGTVLFQHTASTYCVKCTLTHYLIGIIMSLHLYQSSNAALRLLTAYENGSVVLREYTRGLVPSVEGVGWSTLWSARIHKESVMSMRVTPANDFALTVSADHIIGRYDLAQREAIFRTKHAGNGCVALRDDGRICAIGGWDGKVRLYSTKTFKHLGTLKYHKAACQCIEFAHARNGAGSANVGHLSEDDEDNEPMSMLEREERDRWLVTGARD…	GO:0000228,GO:0000785,GO:0000790,GO:0005575,GO:0005622,GO:0005623,GO:0005634,GO:0005694,GO:0006325,GO:0006338,GO:0006996,GO:0008150,GO:0009987,GO:0016043,GO:0031974,GO:0031981,GO:0032991,GO:0043226,GO:0043227,GO:0043228,GO:0043229,GO:0043231,GO:0043232,GO:0043233,GO:0044422,GO:0044424,GO:0044427,GO:0044428,GO:0044446,GO:0044454,GO:0044464,GO:0051276,GO:0070013,GO:0070209,GO:0071840	-	WD40-repeat-containing domain	WD40-repeat-containing domain
173428at4751	https://www.orthodb.org/v10?query=173428at4751	PAHTYIRSSPSASKMKTINKSFFGLKDSHGTTQLLADPATAPDLAHFPLESTVLVHGTVALRPPAAQKSDVAHLIRNALHDRGFTEVETPALLRSSPEGAREFLVPARPASAHAPPVFYALAQSPQQPKQMLICSGAVDKYYQIAKCFRDEDGRKDRQPEFTQVDLEMAFVSWGPHSDLPPSPWRIGGHEVRDVTEHLVRKIWKVQLAVDLPTPFHVLTYNEAMTRGSDKPDTRFPLHVITISDLLPANHPSPPHTVLDAIVVRSASPFAAASRAVVPPDNTTQERLTLDAANCDSWLLSSTLASHVAPDVSAHDCAAINSALDLRPGDDVWLSSRPRRPQGGSTALGRVRLQLAEHAQSTGQSDLIPLCDTHFLWVTEFPLFTRADEDKDRLAHGRWS…	GO:0000166,GO:0000959,GO:0003674,GO:0003824,GO:0004812,GO:0004815,GO:0005488,GO:0005524,GO:0005575,GO:0005622,GO:0005623,GO:0005737,GO:0005739,GO:0006082,GO:0006139,GO:0006399,GO:0006412,GO:0006418,GO:0006422,GO:0006518,GO:0006520,GO:0006725,GO:0006807,GO:0008144,GO:0008150,GO:0008152,GO:0009058,GO:0009059,GO:0009987,GO:0010467,GO:0016070,GO:0016874,GO:0016875,GO:0017076,GO:0019538,GO:0019752,GO:…	ko:K01876	Aminoacyl-tRNA synthetase, class II	Aminoacyl-tRNA synthetase, class II
20952at4751	https://www.orthodb.org/v10?query=20952at4751	DDTTKQLLLDICGEELLDEPICCSSDQLSALRSNFEQVEAFIGACPACRNNFRSFFCQFTCSPDQGTFLNVTSTQTVNHEGVERTAVQSVDFVVDNKYAEGFYDSCKKVQYGVTNGYAMTFIGGGARNASSFLKYMGDKKPIGSPFQIDFPSPVDSTLHPLTKVPRNCADDDLLSRCTCIDCPDVCPSIPPVPPPNEGPTCRIGHISCLSFTLTLTYSLAVLGFLVGYIVQTTIRKRREKVYERVALAADAASPRSNSRGLVGAASLSHQDDELINQSESRHLGRGASLLDPIDTVQPRQYPLNSFLRRSFYKLGLFSATSPFLTFAVVFLFIGLLNVGWKKFEVETDPVRLWVAPDSESKQQKEYFDEKFGPFYRTEQIFITSAPSNQESNNDSLIYN…	GO:0000322,GO:0000323,GO:0000324,GO:0000329,GO:0003674,GO:0005215,GO:0005319,GO:0005575,GO:0005622,GO:0005623,GO:0005737,GO:0005773,GO:0005774,GO:0005783,GO:0006629,GO:0006643,GO:0006665,GO:0006807,GO:0006810,GO:0006869,GO:0008150,GO:0008152,GO:0009987,GO:0010876,GO:0012505,GO:0016020,GO:0016021,GO:0031090,GO:0031224,GO:0033036,GO:0043226,GO:0043227,GO:0043229,GO:0043231,GO:0044237,GO:0044238,GO:…	ko:K12385	multidrug efflux transporter AcrB transmembrane domain-containing protein	multidrug efflux transporter AcrB
411130at4751	https://www.orthodb.org/v10?query=411130at4751	MNRLFGTSSSKKPKPTLQDAINSVDARVSSIEVKIRKLDGELGRYKEQMSKLRDGPGKNAIQQRALRTLKQKKMYEAQIAQLTQQTFNMESAALATDNLRNTMATVDAMQIANKEMRRQYGRIDIDKIENMHYEMEDLLEQANEIQESLGRSYAVPDELDEADLEAELDALALEEEEEGPSYLADLNKVPDFVDEAPIETGYVSV	GO:0000322,GO:0000323,GO:0000324,GO:0000329,GO:0005575,GO:0005622,GO:0005623,GO:0005737,GO:0005773,GO:0005774,GO:0006810,GO:0006886,GO:0007034,GO:0008104,GO:0008150,GO:0015031,GO:0015833,GO:0016020,GO:0016192,GO:0016197,GO:0030447,GO:0031090,GO:0032509,GO:0032511,GO:0033036,GO:0034613,GO:0040007,GO:0042886,GO:0043226,GO:0043227,GO:0043229,GO:0043231,GO:0044422,GO:0044424,GO:0044437,GO:0044444,GO:…	ko:K12198	Snf7 family	Snf7 family
52541at4751	https://www.orthodb.org/v10?query=52541at4751	MAETPTLSVTMLGAGQEVGRSCCVLQYRGKTIVCDAGVHPAYSGMASLPFIDELDWSTVDALLITFHLDHAAALTYITEKVNFRDGKGKVYMTHPTKALHKFMMQDYVRMGCASSDALFSPLDMTMSLASIIPISAHQLITVCPGVSFTPYHAGHVLGACMFLIDIYGLKILYTGDYSREEDRHLVKAEIPPIRPDVLIVESTFGVHTLENREEKELRFTSLVHSIIRRNGHVLLPTFALGRAQELLLILDEYWRKHPDLHNVPIYYASGLARKCMAVYQTYIHTMNNNIRSRFAKRDNPFVFKHISNVPQTRGWEKKIAEGPPCVVLASPGFMQVGPSRELFELWAPDSRNGVIITGYSIEGTPARDIMTEPEEFVTLKGATIPRKLSVDDISFSAHV…	GO:0003674,GO:0003824,GO:0004518,GO:0004519,GO:0004521,GO:0004540,GO:0005575,GO:0005622,GO:0005623,GO:0005634,GO:0005654,GO:0005847,GO:0005849,GO:0006139,GO:0006351,GO:0006353,GO:0006366,GO:0006369,GO:0006378,GO:0006379,GO:0006396,GO:0006397,GO:0006725,GO:0006807,GO:0008150,GO:0008152,GO:0008380,GO:0009058,GO:0009059,GO:0009987,GO:0010467,GO:0016070,GO:0016071,GO:0016074,GO:0016787,GO:0016788,GO:…	ko:K14403	Pre-mRNA 3'-end-processing endonuclease polyadenylation factor C-term	Pre-mRNA 3'-end-processing endonuclease
411471at4751	https://www.orthodb.org/v10?query=411471at4751	MASTSKAVNRPIPPLQLLLVSTRIWLSFFDFADLFKHNQELSSPPTSFAVQEGIYLFNHDIDPYSGGSFRHSPLLLSLFATILPNSKTAASLLWAINDIIGAYALVQIFGARQNVLSHSRDTLVAALYLLNPYIFLPSLALSSSSLENTLMLLAIMFACRSKASASIFVLSFLTHLSLSSIVMLLPILLLLIGSPVSSLASPKAIQSNIKRLIPLFGEFGIYFATLTLASTLICGNWGWVSQTWGATITLPDLTPTTGLWWYFFTEMFDHFRPFFLMVFNVGSTISTIIYVVPVCLKFQYDPLYASFILLGVLSLFKSYPTLSDPGLFLSMISVFPEIHPCKWCFQLTQPLLTISADLRYPIVTALLHIHASLLMPLFDNLWLTQGTGNANFFYASTLV…	GO:0005575,GO:0005622,GO:0005623,GO:0005737,GO:0005783,GO:0005789,GO:0006464,GO:0006497,GO:0006505,GO:0006506,GO:0006629,GO:0006643,GO:0006644,GO:0006650,GO:0006661,GO:0006664,GO:0006793,GO:0006796,GO:0006807,GO:0008150,GO:0008152,GO:0008610,GO:0008654,GO:0009058,GO:0009059,GO:0009247,GO:0009987,GO:0012505,GO:0016020,GO:0016021,GO:0016255,GO:0019538,GO:0019637,GO:0030176,GO:0031224,GO:0031227,GO:…	ko:K05293	phosphatidylinositol glycan, class U	phosphatidylinositol glycan, class U
94628at4751	https://www.orthodb.org/v10?query=94628at4751	PSRGAKRQRDSSPAPSSPPQGAGPARRNSQSSLPPSSPPAPFSDTDDSLDDRDAIQDAEGEDDDAEGEDLFGEALEEDYAQNDVLDRYSEAGIDDEDIEEMSAAARRAAERKMAQRDRAERGKGKGRRAFERSHAPAFLDSDNDMDDEDGDELGIANMKRRTRKQYDERRDADDLDGVDEIPLEQLSDIKAKSIVEWIAHDRVRRSIVRHFRQFLMTYVDEHGASVYGQRIKHLGENSESLEISYLHLALSKPILAYFLTNSPAAMLEIFDEVALDAILVYFPSYKRIHSEVHVRVADLPLSSSLRDLRRSNLNNLVRVSGVVTRRTGVFPQLKYVKFDCKKCGAVLGPFYQDASKEVKISYCANCESKGPFAVNSEQTVYRNYQKLTLQESPGSVPAG…	GO:0000003,GO:0000228,GO:0000278,GO:0000724,GO:0000725,GO:0000727,GO:0000781,GO:0000784,GO:0000785,GO:0000790,GO:0003674,GO:0003676,GO:0003677,GO:0003682,GO:0003688,GO:0003690,GO:0005488,GO:0005575,GO:0005622,GO:0005623,GO:0005634,GO:0005654,GO:0005656,GO:0005657,GO:0005694,GO:0005737,GO:0006139,GO:0006259,GO:0006260,GO:0006261,GO:0006267,GO:0006270,GO:0006271,GO:0006279,GO:0006281,GO:0006302,GO:…	ko:K02540	DNA helicase	DNA helicase
310718at4751	https://www.orthodb.org/v10?query=310718at4751	MAAPAGPVSAAQAIGEYLQSPDDLVKVSAFRKKLEKEKASIDTRLNNGVKEQLQATRQGLRKLLSTRENVQSIKDEMMSIEKECDDPSVRVATFDQISRVSLVHRNFESTEEMVNNLLDMAAQLDDLEQMLAADSKELIGPAPNLLIIHFQLNQLERFRNTTMHQAKKASPSSQATLTRWFERLNKLIVQFDEYILQLAANVLNLIRAGYADVVVRMLKIAEVEGKEDEKASFITYLKKAAKLDAALKFKSMQADARVLKHYRSKIIKAITQSIHDKVQETYKNYEDNPAAFLGNSAWLYQDLIRVETDVAPCFPADYSIYSLYVREYHKAFNTVVKQIAGLKSDANALLTLFEWLKQYKLDMKELNIPPELLDPPLLDGKEQSLIEDYVKIIIEKLDE…	GO:0000145,GO:0000149,GO:0000920,GO:0003674,GO:0005488,GO:0005515,GO:0005575,GO:0005622,GO:0005623,GO:0005628,GO:0005737,GO:0005933,GO:0005934,GO:0005935,GO:0005937,GO:0005938,GO:0006810,GO:0006886,GO:0006887,GO:0006892,GO:0006893,GO:0006903,GO:0008104,GO:0008150,GO:0009987,GO:0010639,GO:0015031,GO:0015833,GO:0016020,GO:0016043,GO:0016192,GO:0030427,GO:0031333,GO:0031338,GO:0031339,GO:0031503,GO:…	ko:K06110	Exocyst complex component Sec6	Exocyst complex component Sec6
23198at4751	https://www.orthodb.org/v10?query=23198at4751	KPTLQISRSKSSSGSSRSSASPVTPSSPAPKTPADEGIEFFEHVNVGKAPITVYELCLEPDGGPSKALSEVSVDEFITIYTTHASSRLPQHFSKPIKVDLPISHAGAFKYWVEYAGNNGERIKGREGYFNIDPIFKCKPRTPILSDDLQVLPPGQGAVLKDDAVNIPLDGLAILTVVSKWMGPLQQWKQHFQEAKDRGYTMLHYTPLQQRGESNSPYSIRSQLDYDGTLFGTEVSAEEGKKQIEEVLKVAREEYGLLSLTDVVLNHTANDTAWLVDHPEAGFSPANTPHLMPAFELDSAIIDFSSSLSLNGLPTRVQSESDVGVLIEAFTKAVRNLNLWQYYVLDPARERDSVASALKSGTIESWNGSDVANKNVVDLASVLRAENKIIGYGQLASRFN…	GO:0000272,GO:0003674,GO:0003824,GO:0004133,GO:0004134,GO:0004135,GO:0004553,GO:0005575,GO:0005622,GO:0005623,GO:0005737,GO:0005739,GO:0005975,GO:0005976,GO:0005977,GO:0005980,GO:0006073,GO:0006091,GO:0006112,GO:0008150,GO:0008152,GO:0009056,GO:0009057,GO:0009251,GO:0009987,GO:0015926,GO:0015980,GO:0016052,GO:0016740,GO:0016757,GO:0016758,GO:0016787,GO:0016798,GO:0043170,GO:0043226,GO:0043227,GO:…	ko:K01196	Glycogen debranching enzyme	Glycogen debranching enzyme
6377at4751	https://www.orthodb.org/v10?query=6377at4751	MADDRLQRVIARLQNIPSISLPTDYPRQTATNKFIESVHTAQLSDQASLSLLKLAVYSEDADEDDDDSKTPVQRPSAFHLVLAAFTVLLHRYTGDTDIVVGSSSASAREPLILRFPIDPLDPYWAIVRRVQQIEAEADADAVPYDAITRALQKGKEEGQEGPLFRVRFFDETDEPTESFIGSTNVTSDITVFITRPPTTTRASLAPQISLRVVYNSLLFTATRISTLIDQLSVFLHKVAFNPLAPVGAVPLLTPSQKAKLPDPTADLDWCGWKGAITDVFSRNARANPDRPCVVQSLPAKVEGGLQEKVVYTYGAILRASNVLAHHLIMHGIQREEIVMVYAHRSVDLVVAVMAVLKAGATFSVIGARNPPSRQMVYLRVAQPRGLVVLKGAGKIGPSV…	GO:0003674,GO:0003824,GO:0004043,GO:0005575,GO:0005622,GO:0005623,GO:0005737,GO:0006082,GO:0006520,GO:0006553,GO:0006807,GO:0008150,GO:0008152,GO:0008652,GO:0009058,GO:0009066,GO:0009067,GO:0009085,GO:0009987,GO:0016053,GO:0016491,GO:0016620,GO:0016903,GO:0019752,GO:0019878,GO:0043436,GO:0044237,GO:0044238,GO:0044249,GO:0044281,GO:0044283,GO:0044424,GO:0044464,GO:0046394,GO:0055114,GO:0071704,GO:…	ko:K00143	L-aminoadipate-semialdehyde dehydrogenase	L-aminoadipate-semialdehyde dehydrogenase
334424at4751	https://www.orthodb.org/v10?query=334424at4751	MPRATTEKFSRAHQPPVKKKDAQSSSSMTNPIFNTARFGQHILKNPATAQKANLKPTDKVMEVGPGTGNLTVKILEKAKHVTAIEMDPRMAAEVIKRVQGTPEQRKLEVIIGDFVKVDMPYFEVCISNTPYQISSPLVFRLLSHRPLFRVAILMFQREFALRLVARPGTSLWSRLSANVQLYSKVDNIINVSRNDFRPPPQVESSVIRLVPIDPPPPVKFEEFDGMNRIIFSRPNKTVRGNFQAKGVMKMLEQNRATWLSVQEMVRSTSCSRPISKIVDDVLEELTFTENRAAKMDIDDLLKCVVS	GO:0000154,GO:0000179,GO:0000456,GO:0000462,GO:0001510,GO:0003674,GO:0003824,GO:0005575,GO:0005622,GO:0005623,GO:0005737,GO:0005739,GO:0005759,GO:0006139,GO:0006364,GO:0006396,GO:0006725,GO:0006807,GO:0008150,GO:0008152,GO:0008168,GO:0008170,GO:0008173,GO:0008649,GO:0008757,GO:0008988,GO:0009451,GO:0009987,GO:0010467,GO:0016070,GO:0016072,GO:0016433,GO:0016740,GO:0016741,GO:0022613,GO:0030490,GO:…	ko:K14191	rRNA adenine N(6)-methyltransferase	rRNA adenine N(6)-methyltransferase
317335at4751	https://www.orthodb.org/v10?query=317335at4751	DYSIQSFRPLLSKLVQTPEYFTPDDLKEALNHLFTPAILQPSQIGAFLTALHIHRVERRPESLAAAAAVLRERALKADVQDAEDDFIVDIVGTGGDGYNLFNVSTTAAIVAAGAGARVIKHGSRASTSSSGSADLLESLDCLFNAPTPGTAMPLPRIPFTFILAPHYHPALAALAPYRKALPFRTMFNVLGPLINPARPRGMVLGIAEPELGPTFAHSLAEGGVERALVVCGYEKLDEISCAGPTHAWELRDGKVTRRVLLPEDFGLPAHPLSSVGGGSPQENAETFVRLLRSGTNIPENLVPVLDFVLVNASALLVVAGVASDFKEGARLAKESITSGKAWEALEIFREAGKHFAEAN	GO:0000162,GO:0003674,GO:0003824,GO:0004048,GO:0005575,GO:0005622,GO:0005623,GO:0005634,GO:0005737,GO:0006082,GO:0006520,GO:0006568,GO:0006576,GO:0006586,GO:0006725,GO:0006807,GO:0008150,GO:0008152,GO:0008652,GO:0009058,GO:0009072,GO:0009073,GO:0009308,GO:0009309,GO:0009987,GO:0016053,GO:0016740,GO:0016757,GO:0016763,GO:0018130,GO:0019438,GO:0019752,GO:0034641,GO:0042401,GO:0042430,GO:0042435,GO:…	ko:K00766	Anthranilate phosphoribosyltransferase	Anthranilate phosphoribosyltransferase
315799at4751	https://www.orthodb.org/v10?query=315799at4751	MFYCAISGEPPQEPVVSTKSGNVYERRLIVKYITENGTDPVTGEKLEESDLVAIKACKSSAAPRPPTHTSVPALLHLLQNEWDALVLATYNTEQKLNATRQELSYALYAQDAASRVVARLIRERDAARECVCMIVLSMGLTPAAPSDANDVEMQVEAEGLPANITAQIDETHQALSSARKKRKPAPGYVTPAEVKTFTASHTIPSLHSASPSGITALAVSTTHPSQFLTGGNDKVVQLYDKNTDKVLASLKGHTKKVNHVAFREATGSPRLIISASADKVAKVWAHDEASDEYIPKSTVRSHKGELTGLAVHPTSTIYALSSTDKTYSLHDLSNFSQIFRSAPSDEAFTSLAIHPDGTLLGLGTPTSTIQIYDIRTGAIAASLAPPDVPPFTVNSLAFS…	GO:0000209,GO:0000349,GO:0000375,GO:0000377,GO:0000393,GO:0000398,GO:0000974,GO:0003674,GO:0003824,GO:0004842,GO:0005575,GO:0005622,GO:0005623,GO:0005634,GO:0005681,GO:0005684,GO:0005737,GO:0005739,GO:0005829,GO:0006139,GO:0006396,GO:0006397,GO:0006464,GO:0006725,GO:0006807,GO:0008150,GO:0008152,GO:0008380,GO:0009987,GO:0010467,GO:0016043,GO:0016070,GO:0016071,GO:0016567,GO:0016740,GO:0019538,GO:…	ko:K10599	WD40-repeat-containing domain	WD40-repeat-containing domain
246951at4751	https://www.orthodb.org/v10?query=246951at4751	MSNLISAAAWVRRGVATQHPQKYVLDDKELERVSALARIELEDARTELERAHLAAQSMGKGAEGDEADDNADLDDDDEANWVSEEDEAMDVDSGAIPKPTADDLTEYNLDDYDNEVGPFSNIKGLTYYKDNKEDPYITLNDVRYISYLIGVTLTEFIKEDDDEREELEVLPTDNLIVVAKTEDEISQLEIYVYDESQENLYAHHDLMLPNFPLCLEWLDFPPTSSSQNSVHGPNQSSGFGNYIAVGTLDPEIEIWSLDVLEAMYPSSILGRPDETQAHVPVPSGTGKKKKKKPKHRAVQTGYHVDAVLGLSWNKMQRNLLASASADRTVKLWDLSRDPTMSGEGTGGGGAIRSFDVHKDKVQAVQWNEKEPTVLLTGSYDRTVRTFDSRAPTAGVGAVV…	GO:0005575,GO:0005622,GO:0005623,GO:0005634,GO:0005730,GO:0005737,GO:0006139,GO:0006364,GO:0006396,GO:0006725,GO:0006807,GO:0008150,GO:0008152,GO:0009987,GO:0010467,GO:0016070,GO:0016072,GO:0022613,GO:0031974,GO:0031981,GO:0034470,GO:0034641,GO:0034660,GO:0042254,GO:0043170,GO:0043226,GO:0043227,GO:0043228,GO:0043229,GO:0043231,GO:0043232,GO:0043233,GO:0044085,GO:0044237,GO:0044238,GO:0044422,GO:…	ko:K14791	WD40-repeat-containing domain	WD40-repeat-containing domain
451811at4751	https://www.orthodb.org/v10?query=451811at4751	MHPFASYVLRSYYKATGWNEDNLYANFTRSSSALLDFTVPHGLHFSVSKSPNALFKTTYAMTAMPSLAGSVGYIFTSCDLDVRSSGNVRFKDMIERFKVYDHPRRPEARNEEWLAGERVDSRGTLSPSMLHLSTGRLDALYSTRLTPTIQASISAISDPPSLRGTKADMSNVMVNIQHDVGKWCSEYSWSAEDEMLGLRVLHNFGKLGLSNEVAAADDPTAKRGLGVKRVDEEDAVEGGLKGRVSVGAEFYFSAKERSAGVSTGIRFTTLPDATPPSFQVPQSSTSPLIRNPPQQPPTTITALFNPMLGHISSAYTARVSQDLALASRFDFNVYSFESEWAMGVEWWLRRPVTSSIVAADEEVDKPPPVLMPPDVNGVIKARASTDVSLMWEGRLRNML…	GO:0001401,GO:0005575,GO:0005622,GO:0005623,GO:0005737,GO:0005739,GO:0005740,GO:0005741,GO:0005783,GO:0006605,GO:0006626,GO:0006810,GO:0006811,GO:0006820,GO:0006839,GO:0006869,GO:0006886,GO:0006996,GO:0007005,GO:0007006,GO:0007008,GO:0008104,GO:0008150,GO:0009987,GO:0010876,GO:0012505,GO:0015031,GO:0015711,GO:0015748,GO:0015833,GO:0015914,GO:0016020,GO:0016043,GO:0017038,GO:0019867,GO:0022406,GO:…	ko:K17774	Mitochondrial distribution and morphology protein 10	Mitochondrial distribution and morphology protein 10
46119at4751	https://www.orthodb.org/v10?query=46119at4751	MAHTATMGPPLSPRETRRSGRRSAPSVSASASKSPDSDLPPREKATGSRTSSSTNNRNKKTRQDDQDDLLEDRKQHHTTSATSSGSSSGSNKSKRKPKEKDIDKIANNSSGDHDTPTNDQTAQEAQDEEEEQGITRCSTEDDPDAGEFMVQCETCKVWQHGLCMGYISEDQVHDDDYYCELCKPQMHEDLLKRLAKRPRQTSATSRHEPTSTQRVSRSRSPSHFLKQASKRRNTMNSRDAAFDESLKEIIEATAAEAAAVHDVTVDEHLPPVAEDSNKKKRKRLDEDKLVCKYSRDHLTILTKSSAAQRNARDLLPPHGLNDSYTLGQQSGTSTADARAYRNSHAYAVSQQTLFTSWNLPDYLSHLEQMLPTDIPQPLEVKAGISSAGMPNSRGESADR…	GO:0003674,GO:0005488,GO:0005575,GO:0005622,GO:0005623,GO:0005737,GO:0005768,GO:0006810,GO:0006886,GO:0007034,GO:0008104,GO:0008150,GO:0008270,GO:0012505,GO:0015031,GO:0015833,GO:0016192,GO:0031410,GO:0031982,GO:0032991,GO:0033036,GO:0033263,GO:0034613,GO:0042886,GO:0043167,GO:0043169,GO:0043226,GO:0043227,GO:0043229,GO:0044422,GO:0044424,GO:0044433,GO:0044440,GO:0044444,GO:0044446,GO:0044464,GO:…	ko:K20178	WD40/YVTN repeat-like-containing domain superfamily	WD40/YVTN repeat-like-containing domain
364284at4751	https://www.orthodb.org/v10?query=364284at4751	MQANVARRLEKSLRYRSLSTCREIISQKNSFINAFVNVSPPSSSVKQGLPLSGLTVAIKDNIATTEQPTTCASGMLKGWLQFLGFRFNVLTSLDYVSPFDATVVKLLQESGAEIVGKTNLDEFGMGLNVNTIHGPVKNPRSTSEKGDRSAGGSSGGSAAAVAAGMCDAALGTDTGGSVRLPASYCGVFGLKPSYGLISRWAAISYADSLDCVGIFASNAGTVERVFGELAKFDELDPTAAPEDIRSAAFKHVAQRKNVSLHGLKIGIPQEYFPEEMSPEIVDHVRKVIAQLKSSGAIIVPVSLPSTSYALSAYYVLASAEASSNLARYDGVQYGIVSFFLLTSIFANGIVGSLVKPGIDTDKTKTSHVYALTRAAGFGKEVQKRILLGTYALSAEAFDN…	GO:0003674,GO:0003824,GO:0005575,GO:0005622,GO:0005623,GO:0005737,GO:0005739,GO:0005740,GO:0005743,GO:0006082,GO:0006139,GO:0006399,GO:0006412,GO:0006518,GO:0006520,GO:0006725,GO:0006807,GO:0006996,GO:0007029,GO:0008150,GO:0008152,GO:0009058,GO:0009059,GO:0009987,GO:0010256,GO:0010467,GO:0016020,GO:0016043,GO:0016070,GO:0016874,GO:0016879,GO:0016884,GO:0019538,GO:0019752,GO:0019866,GO:0019898,GO:…	ko:K02433	Amidase	Amidase
244066at4751	https://www.orthodb.org/v10?query=244066at4751	MSSQDIAKAAKASFESSQLISASERIIALESIRKQLDIQKSEILAANAEDLKAARIEVDAGRMSDSMLKRLDLGLGDKWDSMLQGISDVAALPDPTGKVTYATEVDDCLELYRVSCPIGVLLIIFEARPEVVVNIAALAIKSGTHSFIKGGKESSATTTLLARAIAQALAKTALPEQYIQTVQTRTEVASLLECDQYIDLVIPRGSNSLVKSIQNSTRIPVMGHADGVCSVYLDEKVNLEKAVRVVLDSKVDYPSACNAAENLVVHQSLLQTVWPEVANALLAENVRLLCDEPSLNALKALSPAPSKWTTHVEASKSDDYFTEHLSLTISVITVPSLLAAVQFINSHSSHHTDSIVTENDEASSFFCRAVDSAGTFVNASTRFADGFRYGFGTEVGIST…	GO:0003674,GO:0003824,GO:0004350,GO:0005575,GO:0005622,GO:0005623,GO:0005634,GO:0005737,GO:0006082,GO:0006520,GO:0006560,GO:0006561,GO:0006807,GO:0008150,GO:0008152,GO:0008652,GO:0009058,GO:0009064,GO:0009084,GO:0009987,GO:0016053,GO:0016491,GO:0016620,GO:0016903,GO:0018130,GO:0019752,GO:0043226,GO:0043227,GO:0043229,GO:0043231,GO:0043436,GO:0044237,GO:0044238,GO:0044249,GO:0044281,GO:0044283,GO:…	ko:K00147	Gamma-glutamyl phosphate reductase	Gamma-glutamyl phosphate reductase
129520at4751	https://www.orthodb.org/v10?query=129520at4751	MSFTIQEIPTKPFDGQKPGTSGLRKRHYTENFIQAIFDSIDVKDSTLVIGGDGRYFSPETVQTILKIGSANGVGKFIVGKDSILSTPAASNIIRKYEATGGILLTASHNPGGPDADFGIKYNVSNGGPAPENVTNQIYEKTKTITSYKVIEAAPVSLSKIGVFTYGPTKVVIIDSVADYITLLKSIFDFPLIKKFLDEHVSDFPILFDGLNGVTGPYARALLVETFGLPESSIQNCVPLPDFGGGHPDPNLTYAHTLVEKVEANNIPFGAASDGDGDRNMIYGKGAFITPSDSVAIIAHYADAIPYFKKGGVKGLARSMPTSKAIDLVAKKKGLEYFEVPTGWKFFGNLMDAGRLSICGEESFGTGSDHIREKDGLWAVIAWLNIIAAANKESPNKLIG…	GO:0000271,GO:0003674,GO:0003824,GO:0004614,GO:0005575,GO:0005622,GO:0005623,GO:0005737,GO:0005829,GO:0005975,GO:0005976,GO:0005977,GO:0005978,GO:0005984,GO:0005991,GO:0005992,GO:0005996,GO:0006006,GO:0006011,GO:0006012,GO:0006073,GO:0006091,GO:0006112,GO:0006139,GO:0006725,GO:0006793,GO:0006796,GO:0006807,GO:0006873,GO:0006874,GO:0006875,GO:0008150,GO:0008152,GO:0009056,GO:0009058,GO:0009059,GO:…	ko:K01835	Alpha-D-phosphohexomutase, alpha/beta/alpha domain I	Alpha-D-phosphohexomutase
57081at4751	https://www.orthodb.org/v10?query=57081at4751	MSSPDSTRLVDSYTVPKDILKEFHDLAEEEDVDPFAETASKRQIAARQSDYHNRRFSRQAVDSADAFAQGADGAPSEGGYKDAMRLTRLEQEELRVKRAIEEKQRKEREEDQMKMDLDKTPPREEIEAAEKELAAMKKEREGADGGAKRKRRWDVETTDENVDPNQKDKGEWSKEALEASAPKKRRSRWDATPAEAVVGETPKRSRWDQTPAPTPDAPMIPIIMNAPGIMQDDKNNRYLTDEELDAVLPATGYSIVTPPPGYAPMMAPRKFMATPLVDSGGFQIQESSDAAAAAAAAGLAPELPTEIPGVGNLAFFKAEDAQYFAKILKEEDETDLTVEEMKERKIMRLLLKIKNGTPPVRKTALRQITDKAREFGAGPLFDKILPLLMERTLEDQERH…	GO:0000245,GO:0000375,GO:0000377,GO:0000398,GO:0003674,GO:0003676,GO:0003723,GO:0003729,GO:0005488,GO:0005575,GO:0005622,GO:0005623,GO:0005634,GO:0005681,GO:0005684,GO:0005686,GO:0006139,GO:0006396,GO:0006397,GO:0006725,GO:0006807,GO:0008150,GO:0008152,GO:0008380,GO:0009987,GO:0010467,GO:0016043,GO:0016070,GO:0016071,GO:0022607,GO:0022613,GO:0022618,GO:0030532,GO:0032991,GO:0034622,GO:0034641,GO:…	ko:K12828	Splicing factor 3B subunit 1	Splicing factor 3B subunit 1
71039at4751	https://www.orthodb.org/v10?query=71039at4751	MRKQLDPRIPILINNNVKKNHRSFIVLVGDKGRDQVVNLHFLLSQARVSARPSVLWCYKKDLGFTSHRKKREAKIKRDVKRGVREANEQDPFEIFVTVTDIRYTYYKESQKILGNTYGMLVLQDFEAITPNLLARTIETVEGGGLVVLLLKTMTSLKQLYTMTMDVHSRYRTSSHDSVVARFNERFILSLGSCSDCLVLDDELNVLPISRGKDIKPIEDTPGKGKETDPAEYQLRELRESLEDVKPAGDLVKLAKTIDQAQAILTFIDAIAEKTLSSTVTLTAGRGRGKSAALGLAIAAALAHGYANVFVTSPSPENLKTLFEFVFKGLDALGYEEHLDYDIAVAQNVGGENKEESGKSVVRVNLFRDHRQTVQYIQPQDAHVLGQAELVIIDEAAAIP…	-	ko:K14521,ko:K15033	RNA cytidine acetyltransferase	RNA cytidine acetyltransferase
370505at4751	https://www.orthodb.org/v10?query=370505at4751	MTALLNSDLPDLSLISRGKVRDIYQTSSPDHLLFVASDRISAYDVILQNGIPDKGKLLTQISLFWFNKLKDIIPNHFVTANIDEMPEEVRKYKTQLEGRTMLVKKAEVVPLEAIVRGYLAGSAWSEYKASETVHGIRMPKGLVEGQKLSQPIFTPSTKAEQGAHDENISPEKAAKIIGDDLYQQISTVALKIYTTASEYARTRGLILADTKCEFGLVNEGSTKKLILIDELLTMDSSRYWPLNEYKPGGAQPSFDKQYLRDWLVSVGFRKGLESGPPGKEGEGWIIDEDVVEGTRKRYAEAVDFLTK	GO:0003674,GO:0003824,GO:0004639,GO:0005575,GO:0005622,GO:0005623,GO:0005634,GO:0005737,GO:0006082,GO:0006106,GO:0006139,GO:0006144,GO:0006163,GO:0006164,GO:0006188,GO:0006189,GO:0006725,GO:0006753,GO:0006793,GO:0006796,GO:0006807,GO:0008150,GO:0008152,GO:0009058,GO:0009112,GO:0009113,GO:0009117,GO:0009123,GO:0009124,GO:0009126,GO:0009127,GO:0009150,GO:0009152,GO:0009156,GO:0009161,GO:0009165,GO:…	ko:K01923	Phosphoribosylaminoimidazole-succinocarboxamide synthase	Phosphoribosylaminoimidazole-succinocarboxamide
48708at4751	https://www.orthodb.org/v10?query=48708at4751	QTAKRDYLKELEKKSQERWQSEKLFEVNAPSAEELQGLSTDEVKAKFPKWFGNFPYPYMNGSLHLGHAFTISKIEFEAGYQRMLGKRVLFPHGFHVTGMPIKASADKIIREMEMFGPDFERYEEVQAAIEKAEAEKAAQEVEASTAVGKAKKGKIVAKSTGLTYQFQIMESINVPRSEIKKFADPLHWLTYFPPIAIADNNAFGSRIDWRRTFLTTDANPYYDSFVRWQVNKLYKQGKIKFGERYTIYSPKDGQPCMDHDRQDGEGFGPQEYTAVKMEVLDWSPAAKAVVADKIEGRKVFMVAATLRPETMYGQTNTFVGTGIKYGIFTANDKEAYLCTMRAARNMAFQGAITPRGHIEQLAEVEGSKLIGTKIKPPFAITPEVYVLPMDNVLPTKGTG…	GO:0002181,GO:0003674,GO:0003824,GO:0004812,GO:0004823,GO:0004832,GO:0005575,GO:0005622,GO:0005623,GO:0005737,GO:0006082,GO:0006139,GO:0006399,GO:0006412,GO:0006418,GO:0006429,GO:0006438,GO:0006518,GO:0006520,GO:0006725,GO:0006807,GO:0008150,GO:0008152,GO:0009058,GO:0009059,GO:0009966,GO:0009987,GO:0010467,GO:0010646,GO:0016070,GO:0016874,GO:0016875,GO:0019538,GO:0019752,GO:0023051,GO:0032006,GO:…	ko:K01869	Leucyl-tRNA synthetase	Leucyl-tRNA synthetase
61411at4751	https://www.orthodb.org/v10?query=61411at4751	MATAKRRVTYILPSSTDNIPRLQLPPHGMSRLGATAPLLMQYRDKTKNGDRRDRDEHEPHSHPRHRLGVASLALDTSTMLTGRRAPEGILYSGGRDGLIMSWDLSIPMKRRRAPERNKRQIRGGWEVMTGWDDDIDEEADDADDRLVSDGDVLGDVTSSINKRRRTVDDHNVPYERQWETDGAAFQPGKTQFRQSAQAHSDWVNDILLCNFNQTGMSASSDGTIKSWSPHASTPTDPTVIGSHSDYVRCLAHSREQNWVASGSFDRTIKIWDIQRAATDPLVTLYPPDALAPKSSVYAVAADPFGHMVASGSPERVVRLWDPRTGKRTGKLVGHTDNIRAILVSDDSKYVASVKLWSLSSQRCLHTFTHHTDSVWSLYSDHPSLEVFYSGDRSGLVCRV…	GO:0003674,GO:0005488,GO:0005515,GO:0005575,GO:0005622,GO:0005623,GO:0005737,GO:0006464,GO:0006807,GO:0008150,GO:0008152,GO:0009987,GO:0019538,GO:0030428,GO:0032182,GO:0032991,GO:0036211,GO:0043130,GO:0043170,GO:0043412,GO:0044237,GO:0044238,GO:0044260,GO:0044267,GO:0044424,GO:0044464,GO:0051286,GO:0070647,GO:0071704,GO:1901564	ko:K15361	WD40-repeat-containing domain	WD40-repeat-containing
241483at4751	https://www.orthodb.org/v10?query=241483at4751	MDALIAKADAIQPLNKKRKNQSKIAHSGPSKPSKSAGSDHTLNSVAKHTSIPKSLQDNRPLPEDVPNYKHIANKKLRTHLHRQSAHSARAQALQEDAEMLLMDSAGGMEVEGEMDRTWRVGQSDIAESSGQEAAKGRKEYKLDGGPYRSRYTRNGRYVVIAGRLGHVATFDWQTGTMHAELQLQETCRDITYVQLKSFFAVAQKKYVFIYDRDGVELHCLKGHVEPTRLEFLPYHWLLASVGNPGYLKYQDTSTGQLLVEHRTKFGACNVMTQNLHNAVIHLGHQNGCVTLWTPNLPHPAVQVLAHMGPVVSVAVDPSQGGRYMATSGRDGAVKVWDCRNWKGAVREWTVRGGGDPELEWSARGYLSVASGGTVNVYNPPSIHTPFNAHTAPPLYLTHP…	GO:0000447,GO:0000460,GO:0000462,GO:0000466,GO:0000469,GO:0000472,GO:0000478,GO:0000479,GO:0000480,GO:0000966,GO:0000967,GO:0003674,GO:0003676,GO:0003723,GO:0005488,GO:0005575,GO:0005622,GO:0005623,GO:0005634,GO:0005730,GO:0005732,GO:0006139,GO:0006364,GO:0006396,GO:0006725,GO:0006807,GO:0008150,GO:0008152,GO:0009987,GO:0010467,GO:0016070,GO:0016072,GO:0022613,GO:0030490,GO:0030515,GO:0030684,GO:…	ko:K14768	WD40-repeat-containing domain	WD40-repeat-containing
264038at4751	https://www.orthodb.org/v10?query=264038at4751	MSLALLSALIASLLTSWAAAAESQALAPRLQRNYASTNTRFALPATQEPIPDISRDYELLDTVLLASVDGRFHALNRTSGQTLWSMSSFATTTSISIPSSLAPLVRTTHVQHDPEVDDEESETYIIEPQSGDIYVLQSPSAPLQRFPFSMSELVDISPFTSVGDHGETRFIGRKETSLLVIELETGRIKATLTAECPFVPEEYQDIPVDADEFDGKAPVSEPTEVYIARTGTWSALDSVYALIFGLDYRISITKQRQKGKAPRVIQELSFSSYGPNNKDNHLQSLYRRTADNTYMQALPTGELIAFNAHNSSAPRRDHKKKDDDGSLDPAWALFFPNTIVAVFDVLKAAPSSAPFVLLQPQPMLADISHPGAVFPSSHVAYIGIVEETGSLFALSPSRF…	GO:0000166,GO:0000956,GO:0003674,GO:0003824,GO:0004518,GO:0004519,GO:0004521,GO:0004540,GO:0004672,GO:0004674,GO:0005488,GO:0005515,GO:0005524,GO:0005575,GO:0005622,GO:0005623,GO:0005634,GO:0005737,GO:0005783,GO:0005789,GO:0005975,GO:0006020,GO:0006066,GO:0006139,GO:0006401,GO:0006402,GO:0006464,GO:0006468,GO:0006725,GO:0006793,GO:0006796,GO:0006807,GO:0006950,GO:0006986,GO:0007154,GO:0007165,GO:…	ko:K08852	KEN domain	KEN domain
490662at4751	https://www.orthodb.org/v10?query=490662at4751	SLARCSAASSRRLVTHSCTRRSLPLSRCPTSTPLHRRTFATPPPQVSHLSMEEYHNLADKTMDNLLETLEETLDMEDDPEYEVDYSGVLTLKLGTHGTYVINKQPPNKQIWLSSPLSGPKRYDYNEATGEWFYARDGHTFDGLLTEELTKILGHSIEIDL	GO:0003674,GO:0003824,GO:0004322,GO:0005488,GO:0005506,GO:0005575,GO:0005622,GO:0005623,GO:0005737,GO:0005739,GO:0005759,GO:0006464,GO:0006518,GO:0006575,GO:0006725,GO:0006749,GO:0006778,GO:0006779,GO:0006783,GO:0006790,GO:0006807,GO:0006873,GO:0006875,GO:0006879,GO:0006950,GO:0006979,GO:0006996,GO:0007005,GO:0008150,GO:0008152,GO:0008198,GO:0008199,GO:0009058,GO:0009987,GO:0016043,GO:0016226,GO:…	ko:K19054	Frataxin	Frataxin
125400at4751	https://www.orthodb.org/v10?query=125400at4751	MSLSDIKQYIQPPNQELAYSTAKDVIDAHFTSIDALDELETLVLEFQNHQQDLEARVSTSQENVDKLIEETRTVAQTSLAEAQELSLLRHTLSDELSELSQALAPINYQEDRQPTLLEDLETLHRNLKELQSVKDYVQVIEHALKLSEAAVEEAKQTTRVTSDSMKGYKALNDYVSTVTQAAGTIDSESTGQRLNIVTFLETLRDKTWADIKAALSSVLLDAAEKIGWPTPGDYVTHPSPDRKAFEYAFSNLLQLQTMKKLHPQASQAVPEGLYPLQALVQPIALRFKFHFEGSRQTNKIEKPEWYLTHIQNVSHEQAPFMNAIIQRLLEKSDYKKISAWKEFTQLLFPLLSRKIKKTIPLLLEHPSLLAHTIYQTLAFDAAMAEEGFDLEGTTLSDGD…	GO:0000724,GO:0000725,GO:0005575,GO:0005622,GO:0005623,GO:0005634,GO:0006139,GO:0006259,GO:0006281,GO:0006302,GO:0006310,GO:0006725,GO:0006807,GO:0006950,GO:0006974,GO:0008150,GO:0008152,GO:0009987,GO:0033554,GO:0034641,GO:0043170,GO:0043226,GO:0043227,GO:0043229,GO:0043231,GO:0044237,GO:0044238,GO:0044260,GO:0044424,GO:0044464,GO:0046483,GO:0050896,GO:0051716,GO:0071704,GO:0090304,GO:1901360	ko:K20474	RINT-1 family protein	RINT-1
351351at4751	https://www.orthodb.org/v10?query=351351at4751	HSSTLLALCTRVTIALCTRTFLQPDEYFQALEPAHNAVFGYGDLTWEWTISKPIRSIIYPALNMPLYWLLKVSGMSEMAGLGDFLLVVLPRILHGCLAACTDIYAGKTAQKLLGTNYSSTTVNRSLTSLFHALALSRSLSNSLETSLCTIAFSFYPWEAISGSLQSLHNRHWLITSRPQLRKAILFSALACIIRPTNAIIWVCLYCNLLWVIRSNGQVVVRTVVDLLVALGIAFIFTSDSIYYGTPTMTPLNFLKRNMSSVSLFYGINDWHYYITQGMPILCTTALPFVLHGIWTTVMSHKVIDAPLKTMLATIVCTTTVYSFAGHKEWRFIHPILPLLHIFASKSLAGSASPIYHDKKETRFDDGKPSTTNKVRKLNVIHKLFQLPPIPLKYLIFVLL…	GO:0000030,GO:0003674,GO:0003824,GO:0004584,GO:0005488,GO:0005575,GO:0005622,GO:0005623,GO:0005737,GO:0005783,GO:0005789,GO:0006464,GO:0006497,GO:0006505,GO:0006506,GO:0006629,GO:0006643,GO:0006644,GO:0006650,GO:0006661,GO:0006664,GO:0006793,GO:0006796,GO:0006807,GO:0008150,GO:0008152,GO:0008610,GO:0008654,GO:0009058,GO:0009059,GO:0009247,GO:0009987,GO:0012505,GO:0016020,GO:0016021,GO:0016740,GO:…	ko:K05286	Mannosyltransferase	Mannosyltransferase
122507at4751	https://www.orthodb.org/v10?query=122507at4751	MNTDLVYVSASCNRFSQVADVSPSSSLIAFGSSSLTALWDLEGIMSTLPGTQGTVTCIRFLTDNVLLSTTDTGVLNVWRKRSSQAGKAFTPMLDTHQAHPKSISTLSIYGGKIVTGASDSTVKVWKLAEDTEDNLVELQTISLNGKYPLASALTFLPGTNVSILAIGGTDTRLQLWTCSEEKFVHSATLTGHEDWIRGLAFKESESVESPLVLASGSQDSTIRLWNIEPWKKEIVTQASDTPTEAIDELLDNFEASLGDLGDNEEGGKQISLKHHIITVKTAAESRQFSITFDALLVGHEAGITSLSWRPSSSSTPTLLSTSTDSSLILWSPSTVFDPSTDESSSIWINRQRFGDVGGQRLGGFIGGLWAKKGAEALAWGWSGGWRRWWSTNPSGEIAN…	GO:0000775,GO:0000776,GO:0002097,GO:0002098,GO:0003674,GO:0005488,GO:0005515,GO:0005575,GO:0005622,GO:0005623,GO:0005634,GO:0005694,GO:0005737,GO:0005856,GO:0005874,GO:0005875,GO:0005938,GO:0006139,GO:0006355,GO:0006357,GO:0006396,GO:0006399,GO:0006400,GO:0006464,GO:0006725,GO:0006807,GO:0008017,GO:0008033,GO:0008092,GO:0008150,GO:0008152,GO:0009451,GO:0009889,GO:0009987,GO:0010467,GO:0010468,GO:…	ko:K11374,ko:K18178	WD40-repeat-containing domain	WD40-repeat-containing
138695at4751	https://www.orthodb.org/v10?query=138695at4751	MSTSGLKAIAPVPTAADFLDIVLSKTQKKTPTVIHKNFKISRIRNFYMRKVKFAQDAFDEKLGGILTEFPMLDVRPIFSSLMNVLYDKNHYKLALGQLRTARHLIDHVAKDYVRLLKFGDSLYRCKQLKKAALGRMATIMRRQKDPLAYLEQVRQHISRLPNIDPNTRTLLICGYPNVGKSSFINKVTRADVDVQPYAFTTKSLFVGHLDYKYLRWQVIDTPGILDHPLEEMNTIEMQSITAMAHLKSCILYFMDLSEQCGYSVEAQVCLFSRLTEYQTDPTVAQCKLFHSIKPLFAGKPTLLVLNKIDITRLDDVHPDTRALVDEIINADDVKCVQVSCFTEEGVMEVKNTACDALLAHRVENKMKGSKINSIINRIHVAQPKPRDDVVRAPCIPDAV…	GO:0000054,GO:0000166,GO:0001882,GO:0001883,GO:0003674,GO:0005488,GO:0005525,GO:0005575,GO:0005622,GO:0005623,GO:0005634,GO:0005730,GO:0006139,GO:0006364,GO:0006396,GO:0006403,GO:0006405,GO:0006611,GO:0006725,GO:0006807,GO:0006810,GO:0006886,GO:0006913,GO:0008104,GO:0008150,GO:0008152,GO:0009987,GO:0010467,GO:0015031,GO:0015833,GO:0015931,GO:0016043,GO:0016070,GO:0016072,GO:0017076,GO:0019001,GO:…	ko:K06943	Nucleolar GTP-binding protein 1	Nucleolar GTP-binding protein 1
167290at4751	https://www.orthodb.org/v10?query=167290at4751	MSKTPSQNGAETPAQLTTLPPVVGINFGNSYASIAEDLAECIANEDGERQIACAIAFHGEEMYIGNQAKQQLVKNAQNTITGFRNVLGKKFSEIPQSQDTKSARVIQHPELPDMPAYKVQVLQPSPAPLSNTTSAYTTPAASHAPTPRSEPVLVDRILTVSEVATIFIKSLVKSAEDFLGQQVKGAVISVPSTFIDAQKQALEKAAEDAGVHVLQLLDEAGAAAATTTTHTWSGDNLRPDRTQLIVDLGSTALSLALLSVREGLAYVLAESHSDAVNANEIDDKLIKFFAADFTKKTKIPLTVCPATAPVDQRAEAKLRLAIEHTKRTISASPGAATCSVESLKDGMDYTGSINRMRFDMLASPVYAAVAKEVTALLARAALDPHDVDEAVYIGGTGCL…	GO:0002181,GO:0003674,GO:0005488,GO:0005515,GO:0005575,GO:0005622,GO:0005623,GO:0005737,GO:0005844,GO:0006139,GO:0006364,GO:0006396,GO:0006412,GO:0006414,GO:0006450,GO:0006452,GO:0006457,GO:0006458,GO:0006518,GO:0006725,GO:0006807,GO:0008150,GO:0008152,GO:0009058,GO:0009059,GO:0009987,GO:0010467,GO:0016070,GO:0016072,GO:0019538,GO:0022613,GO:0032991,GO:0034470,GO:0034641,GO:0034645,GO:0034660,GO:…	-	actin-like ATPase domain-containing protein	actin-like ATPase

## Sheet: S3
Table S3: GS values of pairwise comparisons between all cultivars of Stropharia rugosoannulata.
Group	ID	Sru06	Sru03	Sru05	Sru16	Sru15	Sru04	01R0018	Sru14	01R0042	Sru32	Sru39	Sru52	Sru51	02R0003	Sru48	01R0002	01R0033	Sru55	01R0020	Sru27	01R0001	Sru17	01R0023	01R0005	Sru25	01R0040	01R0013	01R0045	01R0041	01R0039	Sru29	Sru13	Sru21	Sru30	Sru57	Sru58	01R0035	01R0043	01R0036	01R0038	02R0001	Sru11	Sru45	Sru28	01R0034	01R0007	Sru50	Sru20
G1	Sru06	100	95.122	96.3415	95.122	93.9024	95.122	65.8537	68.2927	67.0732	68.2927	68.2927	68.2927	69.5122	67.0732	68.2927	69.5122	64.6341	59.7561	64.6341	68.2927	65.8537	68.2927	54.878	69.5122	68.2927	68.2927	67.0732	63.4146	59.7561	64.6341	68.2927	68.2927	68.2927	68.2927	68.2927	67.0732	68.2927	62.1951	63.4146	67.0732	64.6341	68.2927	68.2927	68.2927	52.439	60.9756	68.2927	68.2927
G1	Sru03	95.122	100	95.122	95.122	93.9024	97.561	65.8537	68.2927	65.8537	69.5122	69.5122	69.5122	68.2927	68.2927	69.5122	68.2927	64.6341	59.7561	64.6341	69.5122	67.0732	69.5122	54.878	68.2927	69.5122	67.0732	65.8537	63.4146	59.7561	65.8537	69.5122	69.5122	69.5122	69.5122	69.5122	68.2927	68.2927	62.1951	64.6341	67.0732	64.6341	67.0732	68.2927	69.5122	52.439	60.9756	69.5122	69.5122
G1	Sru05	96.3415	95.122	100	95.122	93.9024	95.122	65.8537	68.2927	65.8537	68.2927	68.2927	68.2927	68.2927	67.0732	68.2927	68.2927	64.6341	59.7561	64.6341	68.2927	65.8537	68.2927	54.878	68.2927	68.2927	67.0732	65.8537	63.4146	59.7561	64.6341	68.2927	68.2927	68.2927	68.2927	68.2927	67.0732	68.2927	62.1951	63.4146	67.0732	64.6341	67.0732	68.2927	68.2927	52.439	60.9756	68.2927	68.2927
G1	Sru16	95.122	95.122	95.122	100	96.3415	95.122	65.8537	68.2927	65.8537	69.5122	69.5122	69.5122	68.2927	68.2927	69.5122	68.2927	64.6341	59.7561	64.6341	69.5122	67.0732	69.5122	54.878	68.2927	69.5122	67.0732	65.8537	63.4146	59.7561	65.8537	69.5122	69.5122	69.5122	69.5122	69.5122	68.2927	68.2927	62.1951	64.6341	67.0732	64.6341	67.0732	68.2927	69.5122	52.439	60.9756	69.5122	69.5122
G1	Sru15	93.9024	95.122	93.9024	96.3415	100	95.122	65.8537	68.2927	65.8537	69.5122	69.5122	69.5122	68.2927	68.2927	69.5122	68.2927	64.6341	59.7561	64.6341	69.5122	67.0732	69.5122	54.878	68.2927	69.5122	67.0732	65.8537	63.4146	59.7561	65.8537	69.5122	69.5122	69.5122	69.5122	69.5122	68.2927	68.2927	62.1951	64.6341	67.0732	64.6341	67.0732	68.2927	69.5122	52.439	60.9756	69.5122	69.5122
G1	Sru04	95.122	97.561	95.122	95.122	95.122	100	65.8537	68.2927	65.8537	69.5122	69.5122	69.5122	68.2927	68.2927	69.5122	68.2927	64.6341	59.7561	64.6341	69.5122	67.0732	69.5122	54.878	68.2927	69.5122	67.0732	65.8537	63.4146	59.7561	65.8537	69.5122	69.5122	69.5122	69.5122	69.5122	68.2927	68.2927	62.1951	64.6341	67.0732	64.6341	67.0732	68.2927	69.5122	52.439	60.9756	69.5122	69.5122
G2	01R0018	65.8537	65.8537	65.8537	65.8537	65.8537	65.8537	100	91.4634	92.6829	89.0244	91.4634	92.6829	91.4634	91.4634	91.4634	91.4634	86.5854	76.8293	87.8049	90.2439	87.8049	91.4634	73.1707	91.4634	91.4634	91.4634	89.0244	86.5854	81.7073	87.8049	91.4634	91.4634	91.4634	91.4634	91.4634	91.4634	92.6829	85.3659	86.5854	90.2439	86.5854	89.0244	92.6829	92.6829	74.3902	81.7073	91.4634	90.2439
G2	Sru14	68.2927	68.2927	68.2927	68.2927	68.2927	68.2927	91.4634	100	92.6829	93.9024	95.122	95.122	95.122	93.9024	96.3415	95.122	89.0244	79.2683	91.4634	95.122	92.6829	96.3415	75.6098	93.9024	96.3415	92.6829	91.4634	89.0244	82.9268	90.2439	96.3415	96.3415	96.3415	96.3415	95.122	93.9024	95.122	84.1463	87.8049	92.6829	87.8049	93.9024	95.122	95.122	74.3902	82.9268	95.122	95.122
G2	01R0042	67.0732	65.8537	65.8537	65.8537	65.8537	65.8537	92.6829	92.6829	100	90.2439	92.6829	93.9024	93.9024	92.6829	92.6829	93.9024	87.8049	78.0488	89.0244	91.4634	89.0244	92.6829	73.1707	93.9024	92.6829	92.6829	90.2439	87.8049	82.9268	89.0244	92.6829	92.6829	92.6829	92.6829	92.6829	92.6829	93.9024	84.1463	86.5854	90.2439	86.5854	91.4634	93.9024	93.9024	74.3902	82.9268	92.6829	91.4634
G2	Sru32	68.2927	69.5122	68.2927	69.5122	69.5122	69.5122	89.0244	93.9024	90.2439	100	93.9024	93.9024	92.6829	92.6829	95.122	92.6829	87.8049	79.2683	89.0244	93.9024	91.4634	95.122	74.3902	91.4634	95.122	90.2439	89.0244	86.5854	81.7073	89.0244	95.122	95.122	95.122	95.122	93.9024	92.6829	92.6829	82.9268	87.8049	90.2439	85.3659	91.4634	92.6829	93.9024	73.1707	81.7073	93.9024	93.9024
G2	Sru39	68.2927	69.5122	68.2927	69.5122	69.5122	69.5122	91.4634	95.122	92.6829	93.9024	100	96.3415	95.122	95.122	96.3415	95.122	89.0244	79.2683	90.2439	95.122	92.6829	96.3415	74.3902	93.9024	96.3415	92.6829	91.4634	89.0244	82.9268	91.4634	96.3415	96.3415	96.3415	96.3415	96.3415	95.122	95.122	84.1463	89.0244	92.6829	87.8049	92.6829	95.122	96.3415	74.3902	82.9268	97.561	95.122
G2	Sru52	68.2927	69.5122	68.2927	69.5122	69.5122	69.5122	92.6829	95.122	93.9024	93.9024	96.3415	100	95.122	96.3415	96.3415	95.122	90.2439	79.2683	90.2439	95.122	92.6829	96.3415	74.3902	95.122	96.3415	93.9024	91.4634	90.2439	84.1463	92.6829	96.3415	96.3415	96.3415	96.3415	96.3415	96.3415	96.3415	85.3659	90.2439	92.6829	89.0244	92.6829	96.3415	97.561	75.6098	84.1463	96.3415	95.122
G2	Sru51	69.5122	68.2927	68.2927	68.2927	68.2927	68.2927	91.4634	95.122	93.9024	92.6829	95.122	95.122	100	93.9024	95.122	97.561	89.0244	79.2683	90.2439	93.9024	91.4634	95.122	74.3902	95.122	95.122	93.9024	93.9024	89.0244	82.9268	90.2439	95.122	95.122	95.122	95.122	95.122	93.9024	95.122	84.1463	87.8049	92.6829	87.8049	93.9024	95.122	95.122	74.3902	82.9268	95.122	93.9024
G2	02R0003	67.0732	68.2927	67.0732	68.2927	68.2927	68.2927	91.4634	93.9024	92.6829	92.6829	95.122	96.3415	93.9024	100	95.122	93.9024	90.2439	79.2683	90.2439	93.9024	92.6829	95.122	74.3902	93.9024	95.122	92.6829	91.4634	90.2439	84.1463	93.9024	95.122	95.122	95.122	95.122	95.122	95.122	95.122	85.3659	90.2439	91.4634	89.0244	91.4634	95.122	96.3415	75.6098	84.1463	95.122	93.9024
G2	Sru48	68.2927	69.5122	68.2927	69.5122	69.5122	69.5122	91.4634	96.3415	92.6829	95.122	96.3415	96.3415	95.122	95.122	100	95.122	89.0244	79.2683	91.4634	96.3415	93.9024	97.561	75.6098	93.9024	97.561	92.6829	91.4634	89.0244	82.9268	91.4634	97.561	97.561	97.561	97.561	96.3415	95.122	95.122	84.1463	89.0244	92.6829	87.8049	93.9024	95.122	96.3415	74.3902	82.9268	96.3415	96.3415
G2	01R0002	69.5122	68.2927	68.2927	68.2927	68.2927	68.2927	91.4634	95.122	93.9024	92.6829	95.122	95.122	97.561	93.9024	95.122	100	89.0244	79.2683	90.2439	93.9024	91.4634	95.122	74.3902	95.122	95.122	93.9024	93.9024	89.0244	82.9268	90.2439	95.122	95.122	95.122	95.122	95.122	93.9024	95.122	84.1463	87.8049	92.6829	87.8049	93.9024	95.122	95.122	74.3902	82.9268	95.122	93.9024
G2	01R0033	64.6341	64.6341	64.6341	64.6341	64.6341	64.6341	86.5854	89.0244	87.8049	87.8049	89.0244	90.2439	89.0244	90.2439	89.0244	89.0244	100	79.2683	86.5854	87.8049	87.8049	89.0244	74.3902	89.0244	89.0244	89.0244	87.8049	89.0244	82.9268	89.0244	89.0244	89.0244	89.0244	89.0244	89.0244	90.2439	90.2439	85.3659	87.8049	87.8049	85.3659	86.5854	90.2439	90.2439	75.6098	84.1463	89.0244	87.8049
G2	Sru55	59.7561	59.7561	59.7561	59.7561	59.7561	59.7561	76.8293	79.2683	78.0488	79.2683	79.2683	79.2683	79.2683	79.2683	79.2683	79.2683	79.2683	100	78.0488	78.0488	78.0488	79.2683	69.5122	78.0488	79.2683	78.0488	78.0488	78.0488	73.1707	79.2683	79.2683	79.2683	79.2683	79.2683	79.2683	79.2683	79.2683	76.8293	78.0488	78.0488	75.6098	76.8293	79.2683	79.2683	69.5122	75.6098	79.2683	78.0488
G2	01R0020	64.6341	64.6341	64.6341	64.6341	64.6341	64.6341	87.8049	91.4634	89.0244	89.0244	90.2439	90.2439	90.2439	90.2439	91.4634	90.2439	86.5854	78.0488	100	90.2439	90.2439	91.4634	75.6098	89.0244	91.4634	89.0244	89.0244	86.5854	81.7073	87.8049	91.4634	91.4634	91.4634	91.4634	90.2439	89.0244	90.2439	84.1463	85.3659	89.0244	85.3659	89.0244	90.2439	90.2439	73.1707	81.7073	90.2439	90.2439
G2	Sru27	68.2927	69.5122	68.2927	69.5122	69.5122	69.5122	90.2439	95.122	91.4634	93.9024	95.122	95.122	93.9024	93.9024	96.3415	93.9024	87.8049	78.0488	90.2439	100	92.6829	96.3415	75.6098	92.6829	96.3415	91.4634	90.2439	87.8049	81.7073	90.2439	96.3415	96.3415	96.3415	96.3415	95.122	93.9024	93.9024	82.9268	87.8049	91.4634	86.5854	95.122	93.9024	95.122	74.3902	82.9268	95.122	96.3415
G2	01R0001	65.8537	67.0732	65.8537	67.0732	67.0732	67.0732	87.8049	92.6829	89.0244	91.4634	92.6829	92.6829	91.4634	92.6829	93.9024	91.4634	87.8049	78.0488	90.2439	92.6829	100	93.9024	74.3902	90.2439	93.9024	90.2439	90.2439	87.8049	81.7073	91.4634	93.9024	93.9024	93.9024	93.9024	92.6829	91.4634	91.4634	82.9268	87.8049	90.2439	86.5854	90.2439	91.4634	92.6829	73.1707	81.7073	92.6829	92.6829
G2	Sru17	68.2927	69.5122	68.2927	69.5122	69.5122	69.5122	91.4634	96.3415	92.6829	95.122	96.3415	96.3415	95.122	95.122	97.561	95.122	89.0244	79.2683	91.4634	96.3415	93.9024	100	75.6098	93.9024	97.561	92.6829	91.4634	89.0244	82.9268	91.4634	97.561	97.561	97.561	97.561	96.3415	95.122	95.122	84.1463	89.0244	92.6829	87.8049	93.9024	95.122	96.3415	74.3902	82.9268	96.3415	96.3415
G2	01R0023	54.878	54.878	54.878	54.878	54.878	54.878	73.1707	75.6098	73.1707	74.3902	74.3902	74.3902	74.3902	74.3902	75.6098	74.3902	74.3902	69.5122	75.6098	75.6098	74.3902	75.6098	100	73.1707	75.6098	74.3902	74.3902	74.3902	71.9512	74.3902	75.6098	75.6098	75.6098	75.6098	74.3902	74.3902	74.3902	74.3902	75.6098	74.3902	74.3902	75.6098	74.3902	74.3902	69.5122	74.3902	74.3902	75.6098
G2	01R0005	69.5122	68.2927	68.2927	68.2927	68.2927	68.2927	91.4634	93.9024	93.9024	91.4634	93.9024	95.122	95.122	93.9024	93.9024	95.122	89.0244	78.0488	89.0244	92.6829	90.2439	93.9024	73.1707	100	93.9024	93.9024	91.4634	89.0244	82.9268	90.2439	93.9024	93.9024	93.9024	93.9024	93.9024	93.9024	95.122	84.1463	87.8049	91.4634	87.8049	92.6829	95.122	95.122	75.6098	82.9268	93.9024	92.6829
G2	Sru25	68.2927	69.5122	68.2927	69.5122	69.5122	69.5122	91.4634	96.3415	92.6829	95.122	96.3415	96.3415	95.122	95.122	97.561	95.122	89.0244	79.2683	91.4634	96.3415	93.9024	97.561	75.6098	93.9024	100	92.6829	91.4634	89.0244	82.9268	91.4634	97.561	97.561	97.561	97.561	96.3415	95.122	95.122	84.1463	89.0244	92.6829	87.8049	93.9024	95.122	96.3415	74.3902	82.9268	96.3415	96.3415
G2	01R0040	68.2927	67.0732	67.0732	67.0732	67.0732	67.0732	91.4634	92.6829	92.6829	90.2439	92.6829	93.9024	93.9024	92.6829	92.6829	93.9024	89.0244	78.0488	89.0244	91.4634	90.2439	92.6829	74.3902	93.9024	92.6829	100	92.6829	89.0244	84.1463	90.2439	92.6829	92.6829	92.6829	92.6829	92.6829	92.6829	93.9024	85.3659	89.0244	93.9024	89.0244	91.4634	93.9024	93.9024	75.6098	82.9268	92.6829	91.4634
G2	01R0013	67.0732	65.8537	65.8537	65.8537	65.8537	65.8537	89.0244	91.4634	90.2439	89.0244	91.4634	91.4634	93.9024	91.4634	91.4634	93.9024	87.8049	78.0488	89.0244	90.2439	90.2439	91.4634	74.3902	91.4634	91.4634	92.6829	100	87.8049	82.9268	89.0244	91.4634	91.4634	91.4634	91.4634	91.4634	90.2439	91.4634	85.3659	87.8049	91.4634	87.8049	90.2439	91.4634	91.4634	74.3902	81.7073	91.4634	90.2439
G2	01R0045	63.4146	63.4146	63.4146	63.4146	63.4146	63.4146	86.5854	89.0244	87.8049	86.5854	89.0244	90.2439	89.0244	90.2439	89.0244	89.0244	89.0244	78.0488	86.5854	87.8049	87.8049	89.0244	74.3902	89.0244	89.0244	89.0244	87.8049	100	84.1463	87.8049	89.0244	89.0244	89.0244	89.0244	89.0244	89.0244	90.2439	84.1463	87.8049	87.8049	85.3659	86.5854	90.2439	90.2439	76.8293	85.3659	89.0244	87.8049
G2	01R0041	59.7561	59.7561	59.7561	59.7561	59.7561	59.7561	81.7073	82.9268	82.9268	81.7073	82.9268	84.1463	82.9268	84.1463	82.9268	82.9268	82.9268	73.1707	81.7073	81.7073	81.7073	82.9268	71.9512	82.9268	82.9268	84.1463	82.9268	84.1463	100	81.7073	82.9268	82.9268	82.9268	82.9268	82.9268	82.9268	84.1463	80.4878	86.5854	82.9268	82.9268	80.4878	84.1463	84.1463	73.1707	80.4878	82.9268	81.7073
G2	01R0039	64.6341	65.8537	64.6341	65.8537	65.8537	65.8537	87.8049	90.2439	89.0244	89.0244	91.4634	92.6829	90.2439	93.9024	91.4634	90.2439	89.0244	79.2683	87.8049	90.2439	91.4634	91.4634	74.3902	90.2439	91.4634	90.2439	89.0244	87.8049	81.7073	100	91.4634	91.4634	91.4634	91.4634	91.4634	93.9024	91.4634	84.1463	89.0244	89.0244	89.0244	87.8049	91.4634	92.6829	75.6098	82.9268	91.4634	90.2439
G2	Sru29	68.2927	69.5122	68.2927	69.5122	69.5122	69.5122	91.4634	96.3415	92.6829	95.122	96.3415	96.3415	95.122	95.122	97.561	95.122	89.0244	79.2683	91.4634	96.3415	93.9024	97.561	75.6098	93.9024	97.561	92.6829	91.4634	89.0244	82.9268	91.4634	100	97.561	97.561	97.561	96.3415	95.122	95.122	84.1463	89.0244	92.6829	87.8049	93.9024	95.122	96.3415	74.3902	82.9268	96.3415	96.3415
G2	Sru13	68.2927	69.5122	68.2927	69.5122	69.5122	69.5122	91.4634	96.3415	92.6829	95.122	96.3415	96.3415	95.122	95.122	97.561	95.122	89.0244	79.2683	91.4634	96.3415	93.9024	97.561	75.6098	93.9024	97.561	92.6829	91.4634	89.0244	82.9268	91.4634	97.561	100	97.561	97.561	96.3415	95.122	95.122	84.1463	89.0244	92.6829	87.8049	93.9024	95.122	96.3415	74.3902	82.9268	96.3415	96.3415
G2	Sru21	68.2927	69.5122	68.2927	69.5122	69.5122	69.5122	91.4634	96.3415	92.6829	95.122	96.3415	96.3415	95.122	95.122	97.561	95.122	89.0244	79.2683	91.4634	96.3415	93.9024	97.561	75.6098	93.9024	97.561	92.6829	91.4634	89.0244	82.9268	91.4634	97.561	97.561	100	97.561	96.3415	95.122	95.122	84.1463	89.0244	92.6829	87.8049	93.9024	95.122	96.3415	74.3902	82.9268	96.3415	96.3415
G2	Sru30	68.2927	69.5122	68.2927	69.5122	69.5122	69.5122	91.4634	96.3415	92.6829	95.122	96.3415	96.3415	95.122	95.122	97.561	95.122	89.0244	79.2683	91.4634	96.3415	93.9024	97.561	75.6098	93.9024	97.561	92.6829	91.4634	89.0244	82.9268	91.4634	97.561	97.561	97.561	100	96.3415	95.122	95.122	84.1463	89.0244	92.6829	87.8049	93.9024	95.122	96.3415	74.3902	82.9268	96.3415	96.3415
G2	Sru57	68.2927	69.5122	68.2927	69.5122	69.5122	69.5122	91.4634	95.122	92.6829	93.9024	96.3415	96.3415	95.122	95.122	96.3415	95.122	89.0244	79.2683	90.2439	95.122	92.6829	96.3415	74.3902	93.9024	96.3415	92.6829	91.4634	89.0244	82.9268	91.4634	96.3415	96.3415	96.3415	96.3415	100	95.122	95.122	84.1463	89.0244	92.6829	87.8049	92.6829	95.122	96.3415	74.3902	82.9268	96.3415	95.122
G2	Sru58	67.0732	68.2927	67.0732	68.2927	68.2927	68.2927	91.4634	93.9024	92.6829	92.6829	95.122	96.3415	93.9024	95.122	95.122	93.9024	90.2439	79.2683	89.0244	93.9024	91.4634	95.122	74.3902	93.9024	95.122	92.6829	90.2439	89.0244	82.9268	93.9024	95.122	95.122	95.122	95.122	95.122	100	95.122	85.3659	89.0244	91.4634	87.8049	91.4634	95.122	96.3415	75.6098	84.1463	95.122	93.9024
G2	01R0035	68.2927	68.2927	68.2927	68.2927	68.2927	68.2927	92.6829	95.122	93.9024	92.6829	95.122	96.3415	95.122	95.122	95.122	95.122	90.2439	79.2683	90.2439	93.9024	91.4634	95.122	74.3902	95.122	95.122	93.9024	91.4634	90.2439	84.1463	91.4634	95.122	95.122	95.122	95.122	95.122	95.122	100	85.3659	89.0244	92.6829	89.0244	92.6829	96.3415	96.3415	75.6098	84.1463	95.122	93.9024
G2	01R0043	62.1951	62.1951	62.1951	62.1951	62.1951	62.1951	85.3659	84.1463	84.1463	82.9268	84.1463	85.3659	84.1463	85.3659	84.1463	84.1463	85.3659	76.8293	84.1463	82.9268	82.9268	84.1463	74.3902	84.1463	84.1463	85.3659	85.3659	84.1463	80.4878	84.1463	84.1463	84.1463	84.1463	84.1463	84.1463	85.3659	85.3659	100	85.3659	84.1463	81.7073	81.7073	85.3659	85.3659	74.3902	81.7073	84.1463	82.9268
G2	01R0036	63.4146	64.6341	63.4146	64.6341	64.6341	64.6341	86.5854	87.8049	86.5854	87.8049	89.0244	90.2439	87.8049	90.2439	89.0244	87.8049	87.8049	78.0488	85.3659	87.8049	87.8049	89.0244	75.6098	87.8049	89.0244	89.0244	87.8049	87.8049	86.5854	89.0244	89.0244	89.0244	89.0244	89.0244	89.0244	89.0244	89.0244	85.3659	100	87.8049	87.8049	85.3659	89.0244	90.2439	76.8293	82.9268	89.0244	87.8049
G2	01R0038	67.0732	67.0732	67.0732	67.0732	67.0732	67.0732	90.2439	92.6829	90.2439	90.2439	92.6829	92.6829	92.6829	91.4634	92.6829	92.6829	87.8049	78.0488	89.0244	91.4634	90.2439	92.6829	74.3902	91.4634	92.6829	93.9024	91.4634	87.8049	82.9268	89.0244	92.6829	92.6829	92.6829	92.6829	92.6829	91.4634	92.6829	84.1463	87.8049	100	87.8049	90.2439	92.6829	92.6829	74.3902	81.7073	92.6829	91.4634
G2	02R0001	64.6341	64.6341	64.6341	64.6341	64.6341	64.6341	86.5854	87.8049	86.5854	85.3659	87.8049	89.0244	87.8049	89.0244	87.8049	87.8049	85.3659	75.6098	85.3659	86.5854	86.5854	87.8049	74.3902	87.8049	87.8049	89.0244	87.8049	85.3659	82.9268	89.0244	87.8049	87.8049	87.8049	87.8049	87.8049	87.8049	89.0244	81.7073	87.8049	87.8049	100	85.3659	89.0244	89.0244	73.1707	80.4878	87.8049	86.5854
G2	Sru11	68.2927	67.0732	67.0732	67.0732	67.0732	67.0732	89.0244	93.9024	91.4634	91.4634	92.6829	92.6829	93.9024	91.4634	93.9024	93.9024	86.5854	76.8293	89.0244	95.122	90.2439	93.9024	75.6098	92.6829	93.9024	91.4634	90.2439	86.5854	80.4878	87.8049	93.9024	93.9024	93.9024	93.9024	92.6829	91.4634	92.6829	81.7073	85.3659	90.2439	85.3659	100	92.6829	92.6829	73.1707	81.7073	92.6829	93.9024
G2	Sru45	68.2927	68.2927	68.2927	68.2927	68.2927	68.2927	92.6829	95.122	93.9024	92.6829	95.122	96.3415	95.122	95.122	95.122	95.122	90.2439	79.2683	90.2439	93.9024	91.4634	95.122	74.3902	95.122	95.122	93.9024	91.4634	90.2439	84.1463	91.4634	95.122	95.122	95.122	95.122	95.122	95.122	96.3415	85.3659	89.0244	92.6829	89.0244	92.6829	100	96.3415	75.6098	84.1463	95.122	93.9024
G2	Sru28	68.2927	69.5122	68.2927	69.5122	69.5122	69.5122	92.6829	95.122	93.9024	93.9024	96.3415	97.561	95.122	96.3415	96.3415	95.122	90.2439	79.2683	90.2439	95.122	92.6829	96.3415	74.3902	95.122	96.3415	93.9024	91.4634	90.2439	84.1463	92.6829	96.3415	96.3415	96.3415	96.3415	96.3415	96.3415	96.3415	85.3659	90.2439	92.6829	89.0244	92.6829	96.3415	100	75.6098	84.1463	96.3415	95.122
G2	01R0034	52.439	52.439	52.439	52.439	52.439	52.439	74.3902	74.3902	74.3902	73.1707	74.3902	75.6098	74.3902	75.6098	74.3902	74.3902	75.6098	69.5122	73.1707	74.3902	73.1707	74.3902	69.5122	75.6098	74.3902	75.6098	74.3902	76.8293	73.1707	75.6098	74.3902	74.3902	74.3902	74.3902	74.3902	75.6098	75.6098	74.3902	76.8293	74.3902	73.1707	73.1707	75.6098	75.6098	100	76.8293	74.3902	74.3902
G2	01R0007	60.9756	60.9756	60.9756	60.9756	60.9756	60.9756	81.7073	82.9268	82.9268	81.7073	82.9268	84.1463	82.9268	84.1463	82.9268	82.9268	84.1463	75.6098	81.7073	82.9268	81.7073	82.9268	74.3902	82.9268	82.9268	82.9268	81.7073	85.3659	80.4878	82.9268	82.9268	82.9268	82.9268	82.9268	82.9268	84.1463	84.1463	81.7073	82.9268	81.7073	80.4878	81.7073	84.1463	84.1463	76.8293	100	82.9268	82.9268
G2	Sru50	68.2927	69.5122	68.2927	69.5122	69.5122	69.5122	91.4634	95.122	92.6829	93.9024	97.561	96.3415	95.122	95.122	96.3415	95.122	89.0244	79.2683	90.2439	95.122	92.6829	96.3415	74.3902	93.9024	96.3415	92.6829	91.4634	89.0244	82.9268	91.4634	96.3415	96.3415	96.3415	96.3415	96.3415	95.122	95.122	84.1463	89.0244	92.6829	87.8049	92.6829	95.122	96.3415	74.3902	82.9268	100	95.122
G2	Sru20	68.2927	69.5122	68.2927	69.5122	69.5122	69.5122	90.2439	95.122	91.4634	93.9024	95.122	95.122	93.9024	93.9024	96.3415	93.9024	87.8049	78.0488	90.2439	96.3415	92.6829	96.3415	75.6098	92.6829	96.3415	91.4634	90.2439	87.8049	81.7073	90.2439	96.3415	96.3415	96.3415	96.3415	95.122	93.9024	93.9024	82.9268	87.8049	91.4634	86.5854	93.9024	93.9024	95.122	74.3902	82.9268	95.122	100
G2	01R0008	68.2927	69.5122	68.2927	69.5122	69.5122	69.5122	92.6829	95.122	93.9024	93.9024	96.3415	97.561	95.122	96.3415	96.3415	95.122	90.2439	79.2683	90.2439	95.122	92.6829	96.3415	74.3902	95.122	96.3415	93.9024	91.4634	90.2439	84.1463	92.6829	96.3415	96.3415	96.3415	96.3415	96.3415	96.3415	96.3415	85.3659	90.2439	92.6829	89.0244	92.6829	96.3415	97.561	75.6098	84.1463	96.3415	95.122
G2	Sru01	69.5122	68.2927	68.2927	68.2927	68.2927	68.2927	91.4634	96.3415	93.9024	93.9024	95.122	95.122	96.3415	93.9024	96.3415	96.3415	89.0244	79.2683	91.4634	95.122	92.6829	96.3415	75.6098	95.122	96.3415	93.9024	92.6829	89.0244	82.9268	90.2439	96.3415	96.3415	96.3415	96.3415	95.122	93.9024	95.122	84.1463	87.8049	92.6829	87.8049	95.122	95.122	95.122	74.3902	82.9268	95.122	95.122
G2	Sru02	68.2927	69.5122	68.2927	69.5122	69.5122	69.5122	90.2439	95.122	91.4634	93.9024	95.122	95.122	93.9024	93.9024	96.3415	93.9024	87.8049	78.0488	90.2439	97.561	92.6829	96.3415	75.6098	92.6829	96.3415	91.4634	90.2439	87.8049	81.7073	90.2439	96.3415	96.3415	96.3415	96.3415	95.122	93.9024	93.9024	82.9268	87.8049	91.4634	86.5854	95.122	93.9024	95.122	74.3902	82.9268	95.122	96.3415
G2	Sru07	68.2927	69.5122	68.2927	69.5122	69.5122	69.5122	91.4634	95.122	92.6829	93.9024	97.561	96.3415	95.122	95.122	96.3415	95.122	89.0244	79.2683	90.2439	95.122	92.6829	96.3415	74.3902	93.9024	96.3415	92.6829	91.4634	89.0244	82.9268	91.4634	96.3415	96.3415	96.3415	96.3415	96.3415	95.122	95.122	84.1463	89.0244	92.6829	87.8049	92.6829	95.122	96.3415	74.3902	82.9268	97.561	95.122
G2	Sru31	69.5122	68.2927	68.2927	68.2927	68.2927	68.2927	91.4634	96.3415	93.9024	93.9024	95.122	95.122	96.3415	93.9024	96.3415	96.3415	89.0244	79.2683	91.4634	95.122	92.6829	96.3415	75.6098	95.122	96.3415	93.9024	92.6829	89.0244	82.9268	90.2439	96.3415	96.3415	96.3415	96.3415	95.122	93.9024	95.122	84.1463	87.8049	92.6829	87.8049	95.122	95.122	95.122	74.3902	82.9268	95.122	95.122
G2	Sru35	68.2927	69.5122	68.2927	69.5122	69.5122	69.5122	91.4634	96.3415	92.6829	95.122	96.3415	96.3415	95.122	95.122	97.561	95.122	89.0244	79.2683	91.4634	96.3415	93.9024	97.561	75.6098	93.9024	97.561	92.6829	91.4634	89.0244	82.9268	91.4634	97.561	97.561	97.561	97.561	96.3415	95.122	95.122	84.1463	89.0244	92.6829	87.8049	93.9024	95.122	96.3415	74.3902	82.9268	96.3415	96.3415
G2	Sru44	67.0732	68.2927	67.0732	68.2927	68.2927	68.2927	90.2439	95.122	91.4634	93.9024	95.122	95.122	93.9024	93.9024	96.3415	93.9024	87.8049	78.0488	90.2439	95.122	92.6829	96.3415	74.3902	92.6829	96.3415	91.4634	90.2439	87.8049	81.7073	90.2439	96.3415	96.3415	96.3415	96.3415	95.122	93.9024	93.9024	82.9268	87.8049	91.4634	86.5854	92.6829	93.9024	95.122	73.1707	81.7073	95.122	95.122
G2	Sru26	68.2927	69.5122	68.2927	69.5122	69.5122	69.5122	90.2439	95.122	91.4634	93.9024	95.122	95.122	93.9024	93.9024	96.3415	93.9024	87.8049	78.0488	90.2439	97.561	92.6829	96.3415	75.6098	92.6829	96.3415	91.4634	90.2439	87.8049	81.7073	90.2439	96.3415	96.3415	96.3415	96.3415	95.122	93.9024	93.9024	82.9268	87.8049	91.4634	86.5854	95.122	93.9024	95.122	74.3902	82.9268	95.122	96.3415
G2	Sru09	69.5122	68.2927	68.2927	68.2927	68.2927	68.2927	90.2439	95.122	92.6829	92.6829	93.9024	93.9024	95.122	92.6829	95.122	95.122	87.8049	78.0488	90.2439	96.3415	91.4634	95.122	75.6098	93.9024	95.122	92.6829	91.4634	87.8049	81.7073	89.0244	95.122	95.122	95.122	95.122	93.9024	92.6829	93.9024	82.9268	86.5854	91.4634	86.5854	96.3415	93.9024	93.9024	74.3902	82.9268	93.9024	95.122
G2	Sru23	68.2927	69.5122	68.2927	69.5122	69.5122	69.5122	91.4634	96.3415	92.6829	95.122	96.3415	96.3415	95.122	95.122	97.561	95.122	89.0244	79.2683	91.4634	96.3415	93.9024	97.561	75.6098	93.9024	97.561	92.6829	91.4634	89.0244	82.9268	91.4634	97.561	97.561	97.561	97.561	96.3415	95.122	95.122	84.1463	89.0244	92.6829	87.8049	93.9024	95.122	96.3415	74.3902	82.9268	96.3415	96.3415
G2	01R0017	68.2927	67.0732	67.0732	67.0732	67.0732	67.0732	90.2439	92.6829	91.4634	90.2439	92.6829	92.6829	93.9024	91.4634	92.6829	93.9024	87.8049	78.0488	89.0244	91.4634	90.2439	92.6829	74.3902	92.6829	92.6829	93.9024	92.6829	87.8049	82.9268	89.0244	92.6829	92.6829	92.6829	92.6829	92.6829	91.4634	92.6829	84.1463	87.8049	93.9024	87.8049	91.4634	92.6829	92.6829	74.3902	81.7073	92.6829	91.4634
G2	Sru56	68.2927	68.2927	68.2927	68.2927	68.2927	68.2927	91.4634	96.3415	92.6829	93.9024	95.122	95.122	95.122	93.9024	96.3415	95.122	89.0244	79.2683	91.4634	95.122	92.6829	96.3415	75.6098	93.9024	96.3415	92.6829	91.4634	89.0244	82.9268	90.2439	96.3415	96.3415	96.3415	96.3415	95.122	93.9024	95.122	84.1463	87.8049	92.6829	87.8049	93.9024	96.3415	95.122	74.3902	82.9268	95.122	95.122
G2	01R0037	67.0732	68.2927	67.0732	68.2927	68.2927	68.2927	90.2439	92.6829	91.4634	91.4634	93.9024	95.122	92.6829	93.9024	93.9024	92.6829	90.2439	78.0488	87.8049	92.6829	90.2439	93.9024	75.6098	92.6829	93.9024	91.4634	89.0244	90.2439	85.3659	90.2439	93.9024	93.9024	93.9024	93.9024	93.9024	93.9024	93.9024	85.3659	90.2439	90.2439	87.8049	90.2439	93.9024	95.122	75.6098	85.3659	93.9024	92.6829
G2	01R0022	67.0732	68.2927	67.0732	68.2927	68.2927	68.2927	90.2439	93.9024	91.4634	92.6829	95.122	95.122	93.9024	93.9024	95.122	93.9024	87.8049	78.0488	91.4634	93.9024	91.4634	95.122	74.3902	92.6829	95.122	91.4634	90.2439	87.8049	82.9268	90.2439	95.122	95.122	95.122	95.122	96.3415	93.9024	93.9024	82.9268	87.8049	91.4634	86.5854	91.4634	93.9024	95.122	73.1707	81.7073	95.122	93.9024
G2	01R0021	65.8537	67.0732	65.8537	67.0732	67.0732	67.0732	89.0244	91.4634	89.0244	90.2439	92.6829	92.6829	91.4634	91.4634	92.6829	91.4634	85.3659	76.8293	86.5854	92.6829	89.0244	92.6829	74.3902	90.2439	92.6829	90.2439	89.0244	85.3659	80.4878	89.0244	92.6829	92.6829	92.6829	92.6829	93.9024	91.4634	91.4634	81.7073	87.8049	90.2439	86.5854	90.2439	91.4634	92.6829	74.3902	80.4878	92.6829	92.6829
G2	01R0009	67.0732	65.8537	65.8537	65.8537	65.8537	65.8537	87.8049	92.6829	90.2439	90.2439	91.4634	91.4634	92.6829	90.2439	92.6829	92.6829	85.3659	75.6098	87.8049	91.4634	89.0244	92.6829	74.3902	91.4634	92.6829	90.2439	89.0244	86.5854	80.4878	86.5854	92.6829	92.6829	92.6829	92.6829	91.4634	90.2439	91.4634	80.4878	84.1463	89.0244	85.3659	91.4634	91.4634	91.4634	71.9512	81.7073	91.4634	91.4634
G2	01R0046	64.6341	64.6341	64.6341	64.6341	64.6341	64.6341	87.8049	90.2439	87.8049	87.8049	91.4634	90.2439	90.2439	90.2439	90.2439	90.2439	89.0244	78.0488	87.8049	89.0244	90.2439	90.2439	75.6098	89.0244	90.2439	90.2439	90.2439	89.0244	84.1463	89.0244	90.2439	90.2439	90.2439	90.2439	90.2439	89.0244	90.2439	85.3659	90.2439	90.2439	86.5854	87.8049	90.2439	90.2439	75.6098	82.9268	91.4634	89.0244
G2	Sru37	68.2927	69.5122	68.2927	69.5122	69.5122	69.5122	91.4634	96.3415	92.6829	95.122	96.3415	96.3415	95.122	95.122	97.561	95.122	89.0244	79.2683	91.4634	96.3415	93.9024	97.561	75.6098	93.9024	97.561	92.6829	91.4634	89.0244	82.9268	91.4634	97.561	97.561	97.561	97.561	96.3415	95.122	95.122	84.1463	89.0244	92.6829	87.8049	93.9024	95.122	96.3415	74.3902	82.9268	96.3415	96.3415
G2	02R0002	68.2927	69.5122	68.2927	69.5122	69.5122	69.5122	91.4634	95.122	92.6829	93.9024	96.3415	96.3415	95.122	95.122	96.3415	95.122	89.0244	79.2683	90.2439	95.122	92.6829	96.3415	74.3902	93.9024	96.3415	92.6829	91.4634	89.0244	82.9268	91.4634	96.3415	96.3415	96.3415	96.3415	97.561	95.122	95.122	84.1463	89.0244	92.6829	87.8049	92.6829	95.122	96.3415	74.3902	82.9268	96.3415	95.122
G2	Sru24	67.0732	68.2927	67.0732	68.2927	68.2927	68.2927	90.2439	95.122	91.4634	93.9024	95.122	95.122	93.9024	93.9024	96.3415	93.9024	87.8049	78.0488	90.2439	95.122	92.6829	96.3415	74.3902	92.6829	96.3415	91.4634	90.2439	87.8049	81.7073	90.2439	96.3415	96.3415	96.3415	96.3415	95.122	93.9024	93.9024	82.9268	87.8049	91.4634	86.5854	92.6829	93.9024	95.122	73.1707	81.7073	95.122	95.122
G2	Sru42	69.5122	68.2927	68.2927	68.2927	68.2927	68.2927	91.4634	96.3415	93.9024	93.9024	95.122	95.122	96.3415	93.9024	96.3415	96.3415	89.0244	79.2683	91.4634	95.122	92.6829	96.3415	75.6098	95.122	96.3415	93.9024	92.6829	89.0244	82.9268	90.2439	96.3415	96.3415	96.3415	96.3415	95.122	93.9024	95.122	84.1463	87.8049	92.6829	87.8049	95.122	95.122	95.122	74.3902	82.9268	95.122	95.122
G2	01R0010	68.2927	69.5122	68.2927	69.5122	69.5122	69.5122	91.4634	96.3415	92.6829	95.122	96.3415	96.3415	95.122	95.122	97.561	95.122	89.0244	79.2683	91.4634	96.3415	93.9024	97.561	75.6098	93.9024	97.561	92.6829	91.4634	89.0244	82.9268	91.4634	97.561	97.561	97.561	97.561	96.3415	95.122	95.122	84.1463	89.0244	92.6829	87.8049	93.9024	95.122	96.3415	74.3902	82.9268	96.3415	96.3415
G2	Sru19	68.2927	69.5122	68.2927	69.5122	69.5122	69.5122	91.4634	96.3415	92.6829	95.122	96.3415	96.3415	95.122	95.122	97.561	95.122	89.0244	79.2683	91.4634	96.3415	93.9024	97.561	75.6098	93.9024	97.561	92.6829	91.4634	89.0244	82.9268	91.4634	97.561	97.561	97.561	97.561	96.3415	95.122	95.122	84.1463	89.0244	92.6829	87.8049	93.9024	95.122	96.3415	74.3902	82.9268	96.3415	96.3415
G2	Sru49	68.2927	69.5122	68.2927	69.5122	69.5122	69.5122	91.4634	96.3415	92.6829	95.122	96.3415	96.3415	95.122	95.122	97.561	95.122	89.0244	79.2683	91.4634	96.3415	93.9024	97.561	75.6098	93.9024	97.561	92.6829	91.4634	89.0244	82.9268	91.4634	97.561	97.561	97.561	97.561	96.3415	95.122	95.122	84.1463	89.0244	92.6829	87.8049	93.9024	95.122	96.3415	74.3902	82.9268	96.3415	96.3415
G2	Sru46	69.5122	68.2927	68.2927	68.2927	68.2927	68.2927	91.4634	96.3415	93.9024	93.9024	95.122	95.122	96.3415	93.9024	96.3415	96.3415	89.0244	79.2683	91.4634	95.122	92.6829	96.3415	75.6098	95.122	96.3415	93.9024	92.6829	89.0244	82.9268	90.2439	96.3415	96.3415	96.3415	96.3415	95.122	93.9024	95.122	84.1463	87.8049	92.6829	87.8049	95.122	95.122	95.122	74.3902	82.9268	95.122	95.122
G2	Sru18	69.5122	68.2927	68.2927	68.2927	68.2927	68.2927	91.4634	95.122	93.9024	92.6829	95.122	95.122	96.3415	93.9024	95.122	96.3415	89.0244	79.2683	90.2439	93.9024	91.4634	95.122	74.3902	95.122	95.122	93.9024	92.6829	89.0244	82.9268	90.2439	95.122	95.122	95.122	95.122	96.3415	93.9024	95.122	84.1463	87.8049	92.6829	87.8049	93.9024	95.122	95.122	74.3902	82.9268	95.122	93.9024
G2	Sru33	68.2927	69.5122	68.2927	69.5122	69.5122	69.5122	90.2439	93.9024	91.4634	95.122	96.3415	95.122	93.9024	93.9024	95.122	93.9024	89.0244	79.2683	89.0244	93.9024	91.4634	95.122	73.1707	92.6829	95.122	91.4634	90.2439	87.8049	81.7073	90.2439	95.122	95.122	95.122	95.122	95.122	93.9024	93.9024	82.9268	87.8049	91.4634	86.5854	91.4634	93.9024	95.122	73.1707	81.7073	96.3415	93.9024
G2	Sru40	67.0732	68.2927	67.0732	68.2927	68.2927	68.2927	90.2439	95.122	91.4634	93.9024	95.122	95.122	93.9024	93.9024	96.3415	93.9024	89.0244	79.2683	90.2439	95.122	92.6829	96.3415	75.6098	92.6829	96.3415	91.4634	90.2439	87.8049	81.7073	92.6829	96.3415	96.3415	96.3415	96.3415	95.122	96.3415	93.9024	84.1463	87.8049	91.4634	86.5854	92.6829	93.9024	95.122	74.3902	82.9268	95.122	95.122
G2	Sru34	68.2927	69.5122	68.2927	69.5122	69.5122	69.5122	91.4634	96.3415	92.6829	95.122	96.3415	96.3415	95.122	95.122	97.561	95.122	89.0244	79.2683	91.4634	96.3415	93.9024	97.561	75.6098	93.9024	97.561	92.6829	91.4634	89.0244	82.9268	91.4634	97.561	97.561	97.561	97.561	96.3415	95.122	95.122	84.1463	89.0244	92.6829	87.8049	93.9024	95.122	96.3415	74.3902	82.9268	96.3415	96.3415
G2	Sru12	68.2927	68.2927	68.2927	68.2927	68.2927	68.2927	91.4634	97.561	92.6829	93.9024	95.122	95.122	95.122	93.9024	96.3415	95.122	89.0244	79.2683	91.4634	95.122	92.6829	96.3415	75.6098	93.9024	96.3415	92.6829	91.4634	89.0244	82.9268	90.2439	96.3415	96.3415	96.3415	96.3415	95.122	93.9024	95.122	84.1463	87.8049	92.6829	87.8049	93.9024	95.122	95.122	74.3902	82.9268	95.122	95.122
G2	Sru10	68.2927	69.5122	68.2927	69.5122	69.5122	69.5122	91.4634	95.122	92.6829	93.9024	96.3415	96.3415	95.122	95.122	96.3415	95.122	89.0244	79.2683	90.2439	95.122	92.6829	96.3415	74.3902	93.9024	96.3415	92.6829	91.4634	89.0244	82.9268	91.4634	96.3415	96.3415	96.3415	96.3415	96.3415	95.122	95.122	84.1463	89.0244	92.6829	87.8049	92.6829	95.122	96.3415	74.3902	82.9268	96.3415	95.122
G2	Sru38	67.0732	68.2927	67.0732	68.2927	68.2927	68.2927	91.4634	95.122	91.4634	93.9024	95.122	95.122	93.9024	93.9024	96.3415	93.9024	87.8049	78.0488	90.2439	95.122	92.6829	96.3415	75.6098	92.6829	96.3415	92.6829	91.4634	87.8049	82.9268	90.2439	96.3415	96.3415	96.3415	96.3415	95.122	93.9024	93.9024	84.1463	89.0244	92.6829	87.8049	92.6829	93.9024	95.122	74.3902	81.7073	95.122	95.122
G2	Sru36	69.5122	68.2927	68.2927	68.2927	68.2927	68.2927	91.4634	96.3415	93.9024	93.9024	95.122	95.122	96.3415	93.9024	96.3415	96.3415	89.0244	79.2683	91.4634	95.122	92.6829	96.3415	75.6098	95.122	96.3415	93.9024	92.6829	89.0244	82.9268	90.2439	96.3415	96.3415	96.3415	96.3415	95.122	93.9024	95.122	84.1463	87.8049	92.6829	87.8049	95.122	95.122	95.122	74.3902	82.9268	95.122	95.122
G2	Sru22	68.2927	68.2927	68.2927	68.2927	68.2927	68.2927	92.6829	95.122	93.9024	92.6829	95.122	96.3415	95.122	95.122	95.122	95.122	90.2439	79.2683	90.2439	93.9024	91.4634	95.122	74.3902	95.122	95.122	93.9024	91.4634	90.2439	84.1463	91.4634	95.122	95.122	95.122	95.122	95.122	95.122	96.3415	85.3659	89.0244	92.6829	89.0244	92.6829	97.561	96.3415	75.6098	84.1463	95.122	93.9024
G2	01R0011	62.1951	62.1951	62.1951	62.1951	62.1951	62.1951	81.7073	84.1463	81.7073	81.7073	84.1463	84.1463	84.1463	85.3659	84.1463	84.1463	81.7073	73.1707	81.7073	82.9268	82.9268	84.1463	69.5122	82.9268	84.1463	84.1463	84.1463	82.9268	80.4878	82.9268	84.1463	84.1463	84.1463	84.1463	84.1463	82.9268	84.1463	78.0488	81.7073	84.1463	81.7073	81.7073	84.1463	84.1463	70.7317	78.0488	84.1463	82.9268
G2	Sru54	67.0732	68.2927	67.0732	68.2927	68.2927	68.2927	90.2439	93.9024	91.4634	92.6829	95.122	95.122	95.122	93.9024	95.122	95.122	87.8049	78.0488	89.0244	93.9024	91.4634	95.122	73.1707	92.6829	95.122	91.4634	91.4634	87.8049	81.7073	90.2439	95.122	95.122	95.122	95.122	95.122	93.9024	93.9024	82.9268	87.8049	91.4634	86.5854	91.4634	93.9024	95.122	73.1707	81.7073	95.122	93.9024
G2	Sru53	65.8537	67.0732	65.8537	67.0732	67.0732	67.0732	90.2439	92.6829	91.4634	91.4634	93.9024	95.122	92.6829	93.9024	93.9024	92.6829	87.8049	76.8293	87.8049	92.6829	90.2439	93.9024	71.9512	92.6829	93.9024	91.4634	89.0244	87.8049	82.9268	90.2439	93.9024	93.9024	93.9024	93.9024	93.9024	93.9024	93.9024	82.9268	87.8049	90.2439	86.5854	90.2439	93.9024	95.122	74.3902	81.7073	93.9024	92.6829
[truncated: 37 more columns]
